# Supplementary material for: An enhanced domestication method for uncultured bacteria
Source: ISME Commun. 2026 Mar 16;6(1):ycag062. doi: 10.1093/ismeco/ycag062 (PMC13082232; doi:10.1093/ismeco/ycag062)
Supplement: ycag062_Supplemental_Files [file ycag062_supplemental_files.zip]

Archive with 6 entries (6 files):
- Morrison_Low_SI_revised_ycag062.pdf
- Supplementary_Data_1_ycag062.xlsx
- Supplementary_Data_2_ycag062.xlsx
- Supplementary_Data_3_ycag062.xlsx
- Supplementary_Data_4_ycag062.xlsx
- Supplementary_Data_5_ycag062.xlsx
