# Supplementary material for: An enhanced domestication method for uncultured bacteria
Source: ISME Commun. 2026 Mar 16;6(1):ycag062. doi: 10.1093/ismeco/ycag062 (PMC13082232; doi:10.1093/ismeco/ycag062)
Supplement: ycag062_Supplemental_Files [file ycag062_supplemental_files.zip › Supplementary_Data_1_ycag062.xlsx]

## Sheet: Renamed
ASV_table
ASV_ID	b6d81317326d18e5c954e6eae8820a6a	d2671e3d5786a5b1a4ef45a8da0c87fe	9e931d47926d04fee79d77315a31135a	353dc9e514176baefc24b952e1309bba	bab205a99b1a4d5e1c4c276be30bf2c3	74299ce746cace16b4c2c28bc51f009f	b740854ff8f8d4557f4e062946647716	31c3c6748b7903fbc5285e418b2be14c	c9bbf29e718d8cf2ee8c8b6bb29d83a1	4418636cb7ba42af844d8843009c0f7e	ce6ca56f80d5857e1c95e72b64d4086c	ffc36e27c82042664a16bcd4d380b286	8b74089f59b28e641f2c8c736707f8b2	37a2d4dd5cee0c80ba301f34025704c1	dfb0e9cd23a872e12d11b33bb9d8fc2e	bfdce532b038c2b468ee28a000e0cfdc	b070690aed2019716aa4a8d6ef9e265b	6377e612d1fdfdadf18255fc486ce608	ec5bb509336b58493e0b5a061cb53201	3cdd5c5861536b74f406862af8191f04	960ca581bbfee6900de30113df17a5c8	782274de73faf338600d58e3c565ac3d	f9c4a1f532ab8de850ccf6e09a8f354e	8be20602f06f40de1569fb2a903381d8	c78b76fe1944a5f0aea30087aba58ae5	05469e3983d48719f2809a67d7f565df	8cb24777cb48dde0aac60dfeca125d10	fb830a0029ddc33879db95290710436e	760a53887acd079552b4b73a822f9da3	aba8c17e313c37c938998554292445ba	619aaddca1bc37375a7dc661cf75f626	693dd8129b06ebc7c3b1d471a0a52c7e	d57501b44a85f6263ef7c36c9256fb92	35451ef9f1742fae59aa48d51c7075de	052ba7abaeaa968c4f79e3f97d1f0a2f	d33358c7775d42fb3b1582ded3ad1181	892a20bbdc3ce599dc0c5d9f0866c352	deb100f8dd320dd1bd39e162efffae9a	db424461aa669374102fa17ac4539038	0d4ffac5c521b2b1a5644eec4ffda2ce	04be702b895fe5ed0568344daf564276	90c43bad20332f592ab46e8bf5b97abc	4a7f867d55034fd3b2b4b28e0b1dda36	810d50e384ae0e446a7148e97daf6b4f	8d9ef077d60f3a760f5c63ae5c299e6d	7f17ec5f2b6614682a6561e055ff07b9	a6fa456514ff53c183bff844a8c6e990	8ecceadc3ad47fa91f6a3d6cbcb21851	b77b151f7481fd080bedbf415e736539
AcclimatisedEDEN1	0	13023	0	0	27	1	0	0	8	0	0	0	0	1	5	0	3738	0	0	0	1	2002	0	0	1	0	0	0	0	0	7	8238	0	1	0	101	0	3	0	1	0	0	0	0	540	2931	0	1	0
AcclimatisedEDEN2	865	1442	0	6	13920	0	0	0	0	1	2	0	0	0	0	0	0	0	0	0	1	1110	2024	0	0	0	0	0	332	17	0	2	2	0	0	0	0	0	1	1	0	29	1	0	4409	0	0	474	0
AcclimatisedEDEN3	98	3713	0	75	10715	0	0	0	1	0	0	0	0	0	0	0	12	0	4	13037	0	3412	616	0	0	0	0	0	9766	0	0	13	0	0	0	7	0	0	0	0	0	0	0	0	163	276	0	0	0
AcclimatisedEDEN4	956	15744	0	2	6015	20	0	16	6	7	1	5	3	0	170	51	4435	10	3	1	0	1518	17	0	0	0	0	0	0	9	0	287	1	4	2	0	1	0	7	1	2	3186	0	0	0	29	0	6	1
AcclimatisedEDEN5	2457	25770	12	12	2	1	0	0	1524	29	23	8	7	0	8	0	7157	0	16	0	123	2880	2536	0	0	0	1	0	0	0	1	1	0	5	10	7	0	2	0	10	7	1056	0	2	0	0	0	271	1
Raw pondwater1	350	125	16	29	80	6	0	7	9	3	9	0	0	27	13	1	19	13	28	2	13	201	1155	0	11	5	4	1	145	9	29	15	21	1	0	12	0	12	8	1	0	6	2	1	52	8	0	3	0
Raw pondwater2	292	80	10	22	67	3	0	3	4	4	0	0	3	16	17	0	13	7	10	3	11	158	976	0	10	2	1	0	115	5	20	13	12	0	1	14	3	8	6	1	1	5	5	1	39	7	0	3	1
Raw pondwater3	278	106	6	30	75	0	0	3	7	2	10	0	0	9	9	0	12	9	19	2	10	176	1011	0	12	2	2	0	134	2	18	16	13	0	0	10	1	5	4	0	1	5	4	0	46	9	0	4	2
Raw pondwater4	74	26	68	0	6	8	0	0	0	1	1	0	1	0	12	0	3	0	53	0	3	14	11	0	41	0	2	1	6	0	2	5	0	0	0	9	0	1	0	3	1	2	3	1	10	6	0	5	0
PondwaterEDEN1	47032	0	0	6	2	40	0	0	30	0	1	22	0	0	31	0	0	0	6	0	0	0	0	0	0	4	0	0	0	0	58	338	0	0	0	4	0	38	0	0	15	601	0	0	1	0	0	5	0
PondwaterEDEN2	48175	0	1	1	0	0	0	0	15	0	0	0	0	0	20	0	0	1	0	0	0	0	0	0	0	0	0	0	0	0	4	0	0	40	0	0	0	3	0	0	8	0	0	0	0	0	0	0	0
R2AEDEN1	0	3	1	20	0	0	0	0	1962	3905	1206	0	0	21	2	15246	1	0	462	0	68	0	6	0	1	0	11	2	0	0	0	0	1	0	0	0	0	1	0	2875	0	7	0	0	1	2	0	1	0
R2AEDEN2	0	0	0	1470	0	6772	0	35	13989	0	0	0	0	0	9403	2	0	10	83	0	0	0	30	0	0	0	0	0	0	7	9958	0	0	0	0	0	0	7588	23	0	0	0	25	0	0	0	0	2423	0
R2AEDEN3	0	17	0	2795	0	10247	0	12903	2008	24	0	0	0	1	3834	0	0	5009	0	0	0	0	35	0	1	1	0	0	0	3155	0	0	0	0	0	19	0	1	7179	90	0	0	0	0	0	0	0	1	0
R2AEDEN4	0	367	0	1	3	0	0	1	1848	14	6	0	0	0	119	0	2	0	745	0	26	0	36	0	4	11408	163	10437	0	0	0	0	0	0	0	0	0	0	2	7	0	0	0	0	98	0	0	1773	0
R2AEDEN5	0	2	0	1	16	0	0	0	240	3	1	0	0	10620	6	5	0	12	287	0	11299	0	1646	0	0	1	0	0	0	1770	0	0	0	0	0	0	0	0	0	2	0	0	0	0	0	0	0	0	0
R2Astandard1	487	8	311	11020	5	6336	0	0	0	1375	1061	0	0	1833	0	0	0	0	0	0	0	0	340	0	3169	0	483	0	0	0	0	0	9205	0	0	0	0	0	1072	1038	0	0	2363	381	1	1316	0	127	0
R2Astandard2	0	1	17184	0	0	0	0	0	1	0	1	0	1	0	0	0	0	0	0	0	0	0	0	0	3177	0	4828	0	0	0	0	0	0	0	0	0	0	0	0	0	0	1	0	0	0	0	0	0	0
R2Astandard3	79	0	2998	4667	0	1	0	0	0	18339	12995	0	0	0	0	0	0	0	0	0	0	0	0	0	125	0	821	0	0	0	0	0	0	0	0	2044	0	0	0	3637	0	0	0	67	0	0	0	0	0
R2Astandard4	204	0	5382	2	0	2134	0	0	0	1	1777	0	0	0	0	0	0	2431	0	0	1	0	252	0	1574	0	0	1	0	1467	0	0	0	0	0	1610	0	0	0	0	0	0	1775	899	0	912	0	0	0
R2Astandard5	208	0	1251	14985	0	5	0	7	0	0	2670	0	0	1	3	0	0	4324	0	0	1421	0	90	0	231	0	1	0	0	2649	0	0	5	0	0	485	0	0	0	0	0	0	1139	0	0	1	0	0	0
[truncated: 950 more columns]
