# Supplementary material for: An enhanced domestication method for uncultured bacteria
Source: ISME Commun. 2026 Mar 16;6(1):ycag062. doi: 10.1093/ismeco/ycag062 (PMC13082232; doi:10.1093/ismeco/ycag062)
Supplement: ycag062_Supplemental_Files [file ycag062_supplemental_files.zip › Supplementary_Data_3_ycag062.xlsx]

## Sheet: AcclimatisedEDEN1
sequence_identifier	reads_from_dataset	sequence_score	bp_score	identity	quality	startpos	stoppos	ecolipos	bps	turn	lca_tax_slv	Phylum	Class	Order	Family	Genus	Uncultured?
AcclimatisedEDEN1_H8	1 read	0	111	100	100	1028	26154	20	757	reversed and complemented	Bacteria	Proteobacteria	Alphaproteobacteria	Rhizobiales	Xanthobacteraceae	Bradyrhizobium
Contig_6	7 reads	0.998972	115	99.8814	99	1028	26856	20	843	reversed and complemented	Bacteria	Proteobacteria	Gammaproteobacteria	Burkholderiales	Burkholderiaceae	Polynucleobacter
Contig_12	5 reads	0.998839	117	99.8742	99	1007	26987	8	815	reversed and complemented	Bacteria	Proteobacteria	Alphaproteobacteria	Rhizobiales	Xanthobacteraceae	Bradyrhizobium
AcclimatisedEDEN1_F02	1 read	0.998562	115	99.6193	99	1032	26916	22	794	reversed and complemented	Bacteria	Proteobacteria	Alphaproteobacteria	Sphingomonadales	Sphingomonadaceae	Novosphingobium
AcclimatisedEDEN1_C6	1 read	0.995696	114	99.6154	99	1007	26157	8	799	reversed and complemented	Bacteria	Actinobacteriota	Actinobacteria	Frankiales	Sporichthyaceae	Longivirga
AcclimatisedEDEN1_B06	1 read	0.998797	114	99.6027	99	1032	26148	22	806	reversed and complemented	Bacteria	Proteobacteria	Gammaproteobacteria	Burkholderiales	Comamonadaceae	Rhodoferax
Contig_17	3 reads	0.996607	110	99.5885	99	1026	26157	18	759	reversed and complemented	Bacteria	Proteobacteria	Alphaproteobacteria	Rhizobiales	Xanthobacteraceae	Bradyrhizobium
AcclimatisedEDEN1_C06	1 read	0.998164	86	99.529	99	2574	26154	156	637	reversed and complemented	Bacteria	Proteobacteria	Alphaproteobacteria	Azospirillales	Inquilinaceae	Inquilinus
AcclimatisedEDEN1_E6	1 read	0.994969	118	99.4138	99	1032	26990	22	852	reversed and complemented	Bacteria	Proteobacteria	Gammaproteobacteria	Burkholderiales	Comamonadaceae	Rhizobacter
AcclimatisedEDEN1_A05	1 read	0.998623	115	99.3939	99	1030	26860	21	827	reversed and complemented	Bacteria	Actinobacteriota	Actinobacteria	PeM15
AcclimatisedEDEN1_C07	1 read	0.997932	90	99.3798	99	3854	26148	187	645	reversed and complemented	Bacteria	Proteobacteria	Gammaproteobacteria	Burkholderiales	Comamonadaceae	Rhodoferax
AcclimatisedEDEN1_A09	1 read	0.998481	113	99.375	99	1034	26151	23	800	reversed and complemented	Bacteria	Proteobacteria	Gammaproteobacteria	Burkholderiales	Comamonadaceae
AcclimatisedEDEN1_F11	1 read	0.995027	87	99.308	99	3659	25293	186	578	reversed and complemented	Bacteria	Proteobacteria	Alphaproteobacteria	Caulobacterales	Caulobacteraceae	Phenylobacterium
Contig_9	6 reads	0.997634	112	99.2647	99	1008	26151	9	815	reversed and complemented	Bacteria	Proteobacteria	Gammaproteobacteria	Burkholderiales	Comamonadaceae
AcclimatisedEDEN1_D05	1 read	0.996237	100	99.1747	99	1147	25291	67	727	reversed and complemented	Bacteria	Proteobacteria	Gammaproteobacteria	Burkholderiales	Comamonadaceae	Rhizobacter
AcclimatisedEDEN1_E3	1 read	0.998822	111	99.1071	99	1034	26146	23	798	reversed and complemented	Bacteria	Bacteroidota	Bacteroidia	Sphingobacteriales	Sphingobacteriaceae	Mucilaginibacter
Contig_7	7 reads	0.998552	111	99.0062	99	1025	26151	18	805	reversed and complemented	Bacteria	Proteobacteria	Gammaproteobacteria	Burkholderiales	Comamonadaceae
AcclimatisedEDEN1_D06	1 read	0.995794	110	98.9809	99	1073	26151	41	784	reversed and complemented	Bacteria	Proteobacteria	Gammaproteobacteria	Burkholderiales	Comamonadaceae
Contig_40	2 reads	0.996989	109	98.8251	99	1023	26168	17	766	reversed and complemented	Bacteria	Proteobacteria	Alphaproteobacteria	Rhizobiales	Beijerinckiaceae
AcclimatisedEDEN1_C10	1 read	0.994689	113	98.6092	99	1032	23439	22	759	reversed and complemented	Bacteria	Proteobacteria	Gammaproteobacteria	Xanthomonadales	Xanthomonadaceae	Arenimonas
AcclimatisedEDEN1_D11	1 read	0.996337	113	98.5782	99	1030	26858	21	842	reversed and complemented	Bacteria	Proteobacteria	Gammaproteobacteria	Burkholderiales	Rhodocyclaceae
AcclimatisedEDEN1_D5	1 read	0.998659	117	98.4652	99	1032	26919	22	846	reversed and complemented	Bacteria	Proteobacteria	Gammaproteobacteria	Burkholderiales	Comamonadaceae
AcclimatisedEDEN1_C03	1 read	0.991085	113	98.3333	99	1030	26833	21	785	reversed and complemented	Bacteria	Proteobacteria	Alphaproteobacteria	Caulobacterales	Caulobacteraceae
AcclimatisedEDEN1_B07	1 read	0.998551	112	98.2781	99	1030	26157	21	755	reversed and complemented	Bacteria	Proteobacteria	Alphaproteobacteria	Sphingomonadales	Sphingomonadaceae
AcclimatisedEDEN1_B2	1 read	0.995442	115	98.2234	99	1028	26860	20	794	reversed and complemented	Bacteria	Proteobacteria	Alphaproteobacteria	Caulobacterales	Caulobacteraceae
AcclimatisedEDEN1_E03	1 read	0.995101	111	98.2143	99	1073	26148	41	783	reversed and complemented	Bacteria	Proteobacteria	Gammaproteobacteria	Burkholderiales	Comamonadaceae
AcclimatisedEDEN1_E05	1 read	0.997217	88	98.1633	99	6393	26159	344	490	reversed and complemented	Bacteria	Proteobacteria	Gammaproteobacteria	Burkholderiales	Comamonadaceae
AcclimatisedEDEN1_B09	1 read	0.990605	115	98.0223	99	1010	26919	11	808	reversed and complemented	Bacteria	Proteobacteria	Alphaproteobacteria	Rhizobiales	Beijerinckiaceae
AcclimatisedEDEN1_F04	1 read	0.99758	89	97.9747	99	10231	26917	476	395	reversed and complemented	Bacteria	Bacteroidota	Bacteroidia	Sphingobacteriales	Sphingobacteriaceae	Mucilaginibacter
AcclimatisedEDEN1_B5	1 read	0.997765	115	97.9618	99	1038	26159	25	784	reversed and complemented	Bacteria	Actinobacteriota	Actinobacteria	Propionibacteriales	Nocardioidaceae
Contig_28	2 reads	0.998735	110	97.9444	99	1028	26793	20	826	reversed and complemented	Bacteria	Proteobacteria	Gammaproteobacteria	Burkholderiales	Rhodocyclaceae
Contig_42	2 reads	0.998417	112	97.861	99	1028	26157	20	756	reversed and complemented	Bacteria	Proteobacteria	Alphaproteobacteria	Sphingomonadales	Sphingomonadaceae	Novosphingobium
AcclimatisedEDEN1_F4	1 read	0.998385	117	97.6131	99	1034	26921	23	796	reversed and complemented	Bacteria	Proteobacteria	Alphaproteobacteria	Sphingomonadales	Sphingomonadaceae	Novosphingobium
AcclimatisedEDEN1_D02	1 read	0.998466	115	97.5858	99	1030	26852	21	789	reversed and complemented	Bacteria	Proteobacteria	Alphaproteobacteria	Sphingomonadales	Sphingomonadaceae	Novosphingobium
AcclimatisedEDEN1_E06	1 read	0.994673	113	97.358	99	1026	26151	18	757	reversed and complemented	Bacteria	Proteobacteria	Alphaproteobacteria	Rhizobiales	Beijerinckiaceae
Contig_5	7 reads	0.994948	113	97.2813	99	1028	26916	20	846	reversed and complemented	Bacteria	Proteobacteria	Gammaproteobacteria	Burkholderiales	Oxalobacteraceae
AcclimatisedEDEN1_A06	1 read	0.994037	111	96.9274	99	1023	26151	17	757	reversed and complemented	Bacteria	Proteobacteria	Alphaproteobacteria	Rhodobacterales	Rhodobacteraceae		uncultured
AcclimatisedEDEN1_E4	1 read	0.996615	118	96.8711	99	1030	26921	21	799	reversed and complemented	Bacteria	Proteobacteria	Alphaproteobacteria	Rhizobiales	Beijerinckiaceae		uncultured
Contig_32	2 reads	0.991873	114	96.6794	99	1007	25497	8	805	reversed and complemented	Bacteria	Proteobacteria	Gammaproteobacteria	Burkholderiales	Rhodocyclaceae		uncultured
AcclimatisedEDEN1_C05	1 read	0.989316	115	96.6123	98	1032	26917	22	796	reversed and complemented	Bacteria	Proteobacteria	Alphaproteobacteria	Reyranellales	Reyranellaceae	Reyranella	uncultured
AcclimatisedEDEN1_C8	1 read	0.993727	113	96.4591	99	1006	26146	7	815	reversed and complemented	Bacteria	Bacteroidota	Bacteroidia	Chitinophagales	Chitinophagaceae	Sediminibacterium	uncultured
AcclimatisedEDEN1_B01	1 read	0.995622	111	96.4548	99	1026	26829	18	838	reversed and complemented	Bacteria	Proteobacteria	Gammaproteobacteria	Burkholderiales	Rhodocyclaceae		uncultured
AcclimatisedEDEN1_E7	1 read	0.998122	110	96.3795	99	1028	26146	20	801	reversed and complemented	Bacteria	Bacteroidota	Bacteroidia	Sphingobacteriales	Sphingobacteriaceae	Mucilaginibacter	uncultured
AcclimatisedEDEN1_H3	1 read	0.995673	110	96.2733	99	1025	26146	18	803	reversed and complemented	Bacteria	Bacteroidota	Bacteroidia	Chitinophagales	Chitinophagaceae	Edaphobaculum	uncultured
AcclimatisedEDEN1_D10	1 read	0.994217	62	96.2319	99	5410	16315	268	344	reversed and complemented	Bacteria	Actinobacteriota	Acidimicrobiia	Microtrichales	Ilumatobacteraceae	CL500-29 marine group	uncultured
AcclimatisedEDEN1_C02	1 read	0.988381	116	96.213	98	1034	26919	23	843	reversed and complemented	Bacteria	Proteobacteria	Gammaproteobacteria	Burkholderiales	Comamonadaceae		uncultured
AcclimatisedEDEN1_D01	1 read	0.996588	115	96.0574	99	1038	26852	25	837	reversed and complemented	Bacteria	Proteobacteria	Gammaproteobacteria	Burkholderiales	Rhodocyclaceae	Sulfuritalea	uncultured
AcclimatisedEDEN1_D09	1 read	0.998451	113	95.7659	99	1028	25510	20	802	reversed and complemented	Bacteria	Bacteroidota	Bacteroidia	Chitinophagales	Chitinophagaceae	Ferruginibacter	uncultured
AcclimatisedEDEN1_A2	1 read	0.982634	115	95.3905	98	1030	26811	21	779	reversed and complemented	Bacteria	Proteobacteria	Alphaproteobacteria	Rhizobiales	Beijerinckiaceae	Roseiarcus	uncultured
AcclimatisedEDEN1_E07	1 read	0.991595	109	94.4516	99	1013	26154	13	774	reversed and complemented	Bacteria	Acidobacteriota	Acidobacteriae	Acidobacteriales			uncultured
AcclimatisedEDEN1_E09	1 read	0.993474	117	94.2675	99	1041	26856	26	784	reversed and complemented	Bacteria	Proteobacteria	Alphaproteobacteria	Micropepsales	Micropepsaceae	uncultured	uncultured
AcclimatisedEDEN1_H2	1 read	0.994047	113	93.9925	99	1030	26849	21	797	reversed and complemented	Bacteria	Proteobacteria	Alphaproteobacteria	Dongiales	Dongiaceae	Dongia	uncultured
AcclimatisedEDEN1_C2	1 read	0.991109	115	93.7186	99	1035	26916	23	831	reversed and complemented	Bacteria	Actinobacteriota	Acidimicrobiia	Microtrichales	Ilumatobacteraceae	CL500-29 marine group	uncultured
AcclimatisedEDEN1_F6	1 read	0.984954	113	92.7811	98	1032	26919	22	840	reversed and complemented	Unclassified		Unclassified	Unclassified			uncultured
AcclimatisedEDEN1_A03	1 read	0.994019	112	92.7757	99	1034	26849	23	829	reversed and complemented	Bacteria	Bacteroidota	Kryptonia	Kryptoniales	BSV26		uncultured
AcclimatisedEDEN1_C3	1 read	0.989806	110	92.5608	98	1028	26151	20	752	reversed and complemented	Bacteria	Proteobacteria	Alphaproteobacteria	Micropepsales	Micropepsaceae	uncultured	uncultured
AcclimatisedEDEN1_E1	1 read	0.968915	112	89.8689	96	1026	26854	18	840	reversed and complemented	Bacteria	Proteobacteria	Gammaproteobacteria	Burkholderiales	Sutterellaceae	AAP99	uncultured
AcclimatisedEDEN1_A02	1 read	0.906574	115	89.6386	90	1035	26919	23	829	reversed and complemented	Unclassified		Unclassified	Unclassified			uncultured
AcclimatisedEDEN1_D1	1 read	0.896676	101	88.6331	89	1030	22086	21	692	reversed and complemented	Unclassified		Unclassified	Unclassified			uncultured

## Sheet: AcclimatisedEDEN2
sequence_identifier	reads_from_dataset	sequence_score	bp_score	identity	quality	startpos	stoppos	ecolipos	bps	turn	lca_tax_slv	Phylum	Class	Order	Family	Genus	Uncultured?
Contig_16	3 reads	0	118	100	100	1028	26990	20	806	reversed and complemented	Bacteria	Proteobacteria	Alphaproteobacteria	Reyranellales	Reyranellaceae	Reyranella
AcclimatisedEDEN2_C7	1 read	0	114	100	100	1032	26854	22	840	reversed and complemented	Bacteria	Proteobacteria	Gammaproteobacteria	Pseudomonadales	Pseudomonadaceae	Pseudomonas
AcclimatisedEDEN2_G3	1 read	0	113	100	100	1032	26831	22	838	reversed and complemented	Bacteria	Proteobacteria	Gammaproteobacteria	Burkholderiales	Rhodocyclaceae	Zoogloea
AcclimatisedEDEN2_H7	1 read	0.998602	114	99.8742	99	1028	26860	20	795	reversed and complemented	Bacteria	Proteobacteria	Alphaproteobacteria	Rhizobiales	Xanthobacteraceae	Bradyrhizobium
AcclimatisedEDEN2_E4	1 read	0.998842	115	99.8711	99	1028	26829	20	784	reversed and complemented	Bacteria	Proteobacteria	Alphaproteobacteria	Rhizobiales	Beijerinckiaceae	alphaI cluster
AcclimatisedEDEN2_B3	1 read	0.995079	118	99.8106	99	1032	14958	22	528	reversed and complemented	Bacteria	Proteobacteria	Gammaproteobacteria	Burkholderiales	Rhodocyclaceae	Ferribacterium
AcclimatisedEDEN2_C3	1 read	0.99691	114	99.5175	99	1007	26829	8	846	reversed and complemented	Bacteria	Proteobacteria	Gammaproteobacteria	Burkholderiales	Comamonadaceae	Polaromonas
AcclimatisedEDEN2_B2	1 read	0.997159	119	99.1326	99	1028	26990	20	842	reversed and complemented	Bacteria	Actinobacteriota	Actinobacteria	Micrococcales	Demequinaceae	Demequina
AcclimatisedEDEN2_D2	1 read	0.995225	112	99.0085	99	1028	22584	20	706	reversed and complemented	Bacteria	Proteobacteria	Alphaproteobacteria	Rhizobiales	Beijerinckiaceae
Contig_10	6 reads	0.996576	112	98.6386	99	1025	26151	18	807	reversed and complemented	Bacteria	Proteobacteria	Gammaproteobacteria	Burkholderiales	Comamonadaceae
AcclimatisedEDEN2_F6	1 read	0.995258	112	98.2808	99	1028	26151	20	756	reversed and complemented	Bacteria	Proteobacteria	Alphaproteobacteria	Rhizobiales	Xanthobacteraceae
Contig_11	6 reads	0.997594	114	98.2167	99	1007	26831	8	798	reversed and complemented	Bacteria	Proteobacteria	Alphaproteobacteria	Rhizobiales	Xanthobacteraceae	Pseudolabrys
AcclimatisedEDEN2_G4	1 read	0.998477	109	98.1308	99	1028	25282	20	752	reversed and complemented	Bacteria	Actinobacteriota	Actinobacteria	PeM15
AcclimatisedEDEN2_C4	1 read	0.993167	114	98.0099	99	1035	26151	23	801	reversed and complemented	Bacteria	Proteobacteria	Gammaproteobacteria	Burkholderiales	Comamonadaceae	Ramlibacter
Contig_41	2 reads	0.995482	112	98.0085	99	1030	26164	21	758	reversed and complemented	Bacteria	Proteobacteria	Alphaproteobacteria	Rhizobiales	Xanthobacteraceae	Pseudolabrys
AcclimatisedEDEN2_D6	1 read	0.995606	112	97.896	99	1023	26151	17	808	reversed and complemented	Bacteria	Proteobacteria	Gammaproteobacteria	Burkholderiales	Comamonadaceae
Contig_24	2 reads	0.997024	114	97.8723	99	1007	26804	8	846	reversed and complemented	Bacteria	Proteobacteria	Gammaproteobacteria	Xanthomonadales	Xanthomonadaceae	Arenimonas
Contig_22	2 reads	0.999164	117	97.8622	99	1032	26919	22	846	reversed and complemented	Bacteria	Proteobacteria	Gammaproteobacteria	Burkholderiales	Comamonadaceae	uncultured	uncultured
AcclimatisedEDEN2_B1	1 read	0.994842	111	97.5968	99	1030	26159	21	756	reversed and complemented	Bacteria	Proteobacteria	Alphaproteobacteria	Sphingomonadales	Sphingomonadaceae	Sphingomonas
Contig_26	2 reads	0.991315	115	97.503	99	1030	26856	21	841	reversed and complemented	Bacteria	Proteobacteria	Gammaproteobacteria	Burkholderiales	Comamonadaceae
AcclimatisedEDEN2_G2	1 read	0.995992	101	97.4926	99	1028	22067	20	674	reversed and complemented	Bacteria	Armatimonadota	Fimbriimonadia	Fimbriimonadales	Fimbriimonadaceae
AcclimatisedEDEN2_E9	1 read	0.998132	116	97.3903	99	1034	26856	23	841	reversed and complemented	Bacteria	Proteobacteria	Gammaproteobacteria	Burkholderiales	SC-I-84
Contig_13	4 reads	0.995024	117	96.9158	99	1030	26990	21	854	reversed and complemented	Bacteria	Proteobacteria	Gammaproteobacteria	Burkholderiales	Rhodocyclaceae		uncultured
AcclimatisedEDEN2_H3	1 read	0.989631	113	96.8474	98	1032	25512	22	793	reversed and complemented	Bacteria	Bacteroidota	Bacteroidia	Flavobacteriales	Flavobacteriaceae	Flavobacterium	uncultured
Contig_32	2 reads	0.991873	114	96.6794	99	1007	25497	8	805	reversed and complemented	Bacteria	Proteobacteria	Gammaproteobacteria	Burkholderiales	Rhodocyclaceae		uncultured
AcclimatisedEDEN2_A8	1 read	0.99424	109	96.4981	99	1010	23445	11	769	reversed and complemented	Bacteria	Proteobacteria	Gammaproteobacteria	Burkholderiales	Rhodocyclaceae		uncultured
AcclimatisedEDEN2_C11	1 read	0.99251	113	96.0298	99	1032	26154	22	804	reversed and complemented	Bacteria	Proteobacteria	Gammaproteobacteria	Burkholderiales	SC-I-84		uncultured
AcclimatisedEDEN2_G11	1 read	0.988735	110	95.9596	98	1026	26146	18	801	reversed and complemented	Bacteria	Bacteroidota	Bacteroidia	Bacteroidales	Prolixibacteraceae	WCHB1-32	uncultured
AcclimatisedEDEN2_C5	1 read	0.994092	115	95.8134	99	1030	26829	21	834	reversed and complemented	Bacteria	Proteobacteria	Gammaproteobacteria	Burkholderiales	SC-I-84		uncultured
AcclimatisedEDEN2_E7	1 read	0.995212	100	95.3168	99	1759	25494	94	724	reversed and complemented	Bacteria	Bacteroidota	Bacteroidia	Chitinophagales	Chitinophagaceae	Ferruginibacter	uncultured
AcclimatisedEDEN2_D4	1 read	0.99587	112	94.5813	99	1028	26146	20	807	reversed and complemented	Bacteria	Bacteroidota	Bacteroidia	Chitinophagales	Chitinophagaceae	Ferruginibacter	uncultured
Contig_39	2 reads	0.995323	113	94.385	99	1007	26151	8	767	reversed and complemented	Bacteria	Proteobacteria	Alphaproteobacteria	Micropepsales	Micropepsaceae	uncultured	uncultured
AcclimatisedEDEN2_A7	1 read	0.994401	112	93.8484	99	1007	26151	8	763	reversed and complemented	Bacteria	Proteobacteria	Alphaproteobacteria	Micropepsales	Micropepsaceae	uncultured	uncultured
AcclimatisedEDEN2_H4	1 read	0.994208	112	93.2761	99	1030	26151	21	751	reversed and complemented	Bacteria	Proteobacteria	Alphaproteobacteria	Micropepsales	Micropepsaceae	uncultured	uncultured
AcclimatisedEDEN2_C2	1 read	0.992844	113	91.687	99	1030	26919	21	850	reversed and complemented	Bacteria	Acidobacteriota	Holophagae	Holophagales	Holophagaceae	Geothrix	uncultured
AcclimatisedEDEN2_F4	1 read	0.978773	112	91.5577	97	1034	26856	23	833	reversed and complemented	Unclassified		Unclassified				uncultured

## Sheet: AcclimatisedEDEN3
sequence_identifier	reads_from_dataset	sequence_score	bp_score	identity	quality	startpos	stoppos	ecolipos	bps	turn	lca_tax_slv	Phylum	Class	Order	Family	Genus	Uncultured?
AcclimatisedEDEN3_B7	1 read	0.99865	115	99.3711	99	1028	26146	20	803	reversed and complemented	Bacteria	Proteobacteria	Gammaproteobacteria	Burkholderiales	Comamonadaceae	uncultured	uncultured
AcclimatisedEDEN3_E11	1 read	0.998605	112	99.0944	99	1028	26811	20	781	reversed and complemented	Bacteria	Proteobacteria	Alphaproteobacteria	Micropepsales	Micropepsaceae	uncultured	uncultured
AcclimatisedEDEN3_F5	1 read	0.998699	117	98.5748	99	1030	26919	21	847	reversed and complemented	Bacteria	Proteobacteria	Gammaproteobacteria	Burkholderiales	Comamonadaceae	uncultured	uncultured
AcclimatisedEDEN3_A5	1 read	0.997461	112	98.3957	99	1028	26151	20	756	reversed and complemented	Bacteria	Proteobacteria	Alphaproteobacteria	Micropepsales	Micropepsaceae	uncultured	uncultured
AcclimatisedEDEN3_A12	1 read	0.998686	114	98.2989	99	1034	26811	23	827	reversed and complemented	Bacteria	Proteobacteria	Gammaproteobacteria	Burkholderiales	Comamonadaceae	uncultured	uncultured
Contig_22	2 reads	0.999164	117	97.8622	99	1032	26919	22	846	reversed and complemented	Bacteria	Proteobacteria	Gammaproteobacteria	Burkholderiales	Comamonadaceae	uncultured	uncultured
AcclimatisedEDEN3_H1	1 read	0.994465	108	96.9988	99	1028	26159	20	829	reversed and complemented	Bacteria	Verrucomicrobiota	Verrucomicrobiae	Opitutales	Opitutaceae	Lacunisphaera	uncultured
Contig_13	4 reads	0.995024	117	96.9158	99	1030	26990	21	854	reversed and complemented	Bacteria	Proteobacteria	Gammaproteobacteria	Burkholderiales	Rhodocyclaceae		uncultured
AcclimatisedEDEN3_E8	1 read	0.997469	110	96.6224	99	1032	26802	22	826	reversed and complemented	Bacteria	Bacteroidota	Bacteroidia	Chitinophagales	Chitinophagaceae	Ferruginibacter	uncultured
AcclimatisedEDEN3_H4	1 read	0.996189	115	96.5144	99	1028	26811	20	830	reversed and complemented	Bacteria	Proteobacteria	Gammaproteobacteria	Burkholderiales	SC-I-84		uncultured
AcclimatisedEDEN3_F7	1 read	0.995896	108	96.4548	99	1028	26159	20	829	reversed and complemented	Bacteria	Verrucomicrobiota	Verrucomicrobiae	Opitutales	Opitutaceae		uncultured
AcclimatisedEDEN3_H2	1 read	0.991248	109	96.4238	99	1030	22584	21	754	reversed and complemented	Bacteria	Proteobacteria	Gammaproteobacteria	Burkholderiales	Oxalobacteraceae		uncultured
AcclimatisedEDEN3_C3	1 read	0.996097	114	96.3486	99	1032	26917	22	843	reversed and complemented	Bacteria	Bacteroidota	Bacteroidia	Chitinophagales	Chitinophagaceae	Ferruginibacter	uncultured
AcclimatisedEDEN3_H7	1 read	0.988965	112	95.9371	98	1020	26148	15	755	reversed and complemented	Bacteria	Proteobacteria	Alphaproteobacteria	Rhizobiales	Beijerinckiaceae	FukuN57	uncultured
AcclimatisedEDEN3_G8	1 read	0.985743	114	95.7524	98	1034	26854	23	824	reversed and complemented	Bacteria	Actinobacteriota	Actinobacteria	Frankiales	Sporichthyaceae	hgcI clade	uncultured
AcclimatisedEDEN3_D8	1 read	0.985774	94	95.4819	98	1731	25282	89	664	reversed and complemented	Bacteria	Proteobacteria	Alphaproteobacteria	Acetobacterales	Acetobacteraceae		uncultured
AcclimatisedEDEN3_C5	1 read	0.987982	116	95.3905	98	1032	26858	22	794	reversed and complemented	Bacteria	Proteobacteria	Alphaproteobacteria	Rhizobiales			uncultured
AcclimatisedEDEN3_F10	1 read	0.993978	114	95.3028	99	1028	26151	20	807	reversed and complemented	Bacteria	Proteobacteria	Gammaproteobacteria	Burkholderiales	SC-I-84		uncultured
Contig_37	2 reads	0.991862	110	94.797	99	1028	26159	20	788	reversed and complemented	Bacteria	Actinobacteriota	Actinobacteria	Frankiales	Sporichthyaceae	hgcI clade	uncultured
AcclimatisedEDEN3_E2	1 read	0.988123	114	94.5501	98	1032	26852	22	788	reversed and complemented	Bacteria	Proteobacteria	Alphaproteobacteria	Elsterales	Elsteraceae	uncultured	uncultured
AcclimatisedEDEN3_C1	1 read	0.991942	112	94.5255	99	1007	26804	8	840	reversed and complemented	Bacteria	Proteobacteria	Gammaproteobacteria				uncultured
Contig_39	2 reads	0.995323	113	94.385	99	1007	26151	8	767	reversed and complemented	Bacteria	Proteobacteria	Alphaproteobacteria	Micropepsales	Micropepsaceae	uncultured	uncultured
AcclimatisedEDEN3_D5	1 read	0.98348	98	94.362	98	1136	22567	62	703	reversed and complemented	Bacteria	Bacteroidota	Bacteroidia	Cytophagales	Microscillaceae	uncultured	uncultured
AcclimatisedEDEN3_E6	1 read	0.992911	107	93.8333	99	1032	16359	22	616	reversed and complemented	Bacteria	Proteobacteria	Gammaproteobacteria	Burkholderiales	Oxalobacteraceae	CM1G08	uncultured
AcclimatisedEDEN3_C11	1 read	0.996914	109	92.8218	99	1025	26146	18	804	reversed and complemented	Bacteria	Bacteroidota	Bacteroidia	Cytophagales	Microscillaceae	uncultured	uncultured
AcclimatisedEDEN3_C8	1 read	0.904759	103	91.6274	90	1007	26808	8	902	reversed and complemented	Bacteria	Proteobacteria	Gammaproteobacteria	Xanthomonadales	Rhodanobacteraceae	Rhodanobacter	uncultured
AcclimatisedEDEN3_D11	1 read	0.980176	116	90.0709	98	1030	26988	21	851	reversed and complemented	Bacteria	Bacteroidota	Bacteroidia	Chitinophagales	Chitinophagaceae	Aurantisolimonas	uncultured
AcclimatisedEDEN3_D9	1 read	0.986176	110	89.6855	98	1032	26148	22	794	reversed and complemented	Bacteria	Bacteroidota	Bacteroidia	Bacteroidales	Prolixibacteraceae	BSV13	uncultured
Contig_15	3 reads	0.998953	114	100	99	1007	26151	8	817	reversed and complemented	Bacteria	Proteobacteria	Gammaproteobacteria	Burkholderiales	Burkholderiaceae	Polynucleobacter
Contig_36	2 reads	0.998693	110	100	99	1028	26161	20	793	reversed and complemented	Bacteria	Actinobacteriota	Actinobacteria	Micrococcales	Microbacteriaceae
AcclimatisedEDEN3_A2	1 read	0	92	100	100	1108	15959	52	534	reversed and complemented	Bacteria	Actinobacteriota	Actinobacteria	Frankiales	Sporichthyaceae	Longivirga
Contig_6	7 reads	0.998972	115	99.8814	99	1028	26856	20	843	reversed and complemented	Bacteria	Proteobacteria	Gammaproteobacteria	Burkholderiales	Burkholderiaceae	Polynucleobacter
AcclimatisedEDEN3_E1	1 read	0.998937	109	99.8789	99	1030	26917	21	842	reversed and complemented	Bacteria	Bacteroidota	Bacteroidia	Sphingobacteriales	Sphingobacteriaceae	Mucilaginibacter
Contig_12	5 reads	0.998839	117	99.8742	99	1007	26987	8	815	reversed and complemented	Bacteria	Proteobacteria	Alphaproteobacteria	Rhizobiales	Xanthobacteraceae	Bradyrhizobium
AcclimatisedEDEN3_C7	1 read	0.998419	111	99.6032	99	1028	26151	20	756	reversed and complemented	Bacteria	Proteobacteria	Alphaproteobacteria	Rhizobiales	Xanthobacteraceae	Bradyrhizobium
AcclimatisedEDEN3_H10	1 read	0.991123	89	99.3506	99	4124	25512	194	616	reversed and complemented	Bacteria	Bacteroidota	Bacteroidia	Flavobacteriales	Flavobacteriaceae	Flavobacterium
AcclimatisedEDEN3_H11	1 read	0.995912	96	99.3485	99	1040	6332	26	307	reversed and complemented	Bacteria	Actinobacteriota	Actinobacteria	Frankiales	Sporichthyaceae	hgcI clade
AcclimatisedEDEN3_B5	1 read	0.998836	114	99.2537	99	1032	26151	22	803	reversed and complemented	Bacteria	Proteobacteria	Gammaproteobacteria	Burkholderiales	Comamonadaceae
AcclimatisedEDEN3_G1	1 read	0.998613	112	98.9418	99	1028	26151	20	756	reversed and complemented	Bacteria	Proteobacteria	Alphaproteobacteria	Reyranellales	Reyranellaceae	Reyranella
AcclimatisedEDEN3_C2	1 read	0.998775	113	98.882	99	1030	26151	21	804	reversed and complemented	Bacteria	Proteobacteria	Gammaproteobacteria	Burkholderiales	Comamonadaceae	Rhodoferax
AcclimatisedEDEN3_B4	1 read	0.998776	112	98.8665	99	1028	26151	20	805	reversed and complemented	Bacteria	Proteobacteria	Gammaproteobacteria	Burkholderiales	Comamonadaceae
AcclimatisedEDEN3_F2	1 read	0.99658	115	98.7358	99	1030	26856	21	791	reversed and complemented	Bacteria	Proteobacteria	Alphaproteobacteria	Sphingomonadales	Sphingomonadaceae	Novosphingobium
AcclimatisedEDEN3_D2	1 read	0.997934	92	98.626	99	5217	26919	219	655	reversed and complemented	Bacteria	Proteobacteria	Gammaproteobacteria	Burkholderiales	Oxalobacteraceae	Massilia
AcclimatisedEDEN3_A11	1 read	0.99697	113	98.4733	99	1028	26148	20	804	reversed and complemented	Bacteria	Proteobacteria	Gammaproteobacteria	Burkholderiales	Comamonadaceae	Rhizobacter
AcclimatisedEDEN3_F1	1 read	0.996923	116	98.4318	99	1032	26856	22	838	reversed and complemented	Bacteria	Proteobacteria	Gammaproteobacteria	Burkholderiales	Comamonadaceae
AcclimatisedEDEN3_B2	1 read	0.998714	115	98.4106	99	1028	26148	20	755	reversed and complemented	Bacteria	Proteobacteria	Alphaproteobacteria	Rhizobiales	Beijerinckiaceae	Roseiarcus
Contig_4	7 reads	0.998117	117	98.3683	99	1030	26993	21	857	reversed and complemented	Bacteria	Proteobacteria	Gammaproteobacteria	Burkholderiales	Rhodocyclaceae
AcclimatisedEDEN3_G9	1 read	0.995878	117	98.1061	99	1034	26919	23	797	reversed and complemented	Bacteria	Proteobacteria	Alphaproteobacteria	Sphingomonadales	Sphingomonadaceae	Novosphingobium
AcclimatisedEDEN3_F3	1 read	0.993209	114	98.044	99	1007	26151	8	817	reversed and complemented	Bacteria	Proteobacteria	Gammaproteobacteria	Burkholderiales	Comamonadaceae
AcclimatisedEDEN3_B11	1 read	0.998741	108	97.7914	99	1034	26181	23	813	reversed and complemented	Bacteria	Proteobacteria	Gammaproteobacteria	Burkholderiales	Rhodocyclaceae
Contig_26	2 reads	0.991315	115	97.503	99	1030	26856	21	841	reversed and complemented	Bacteria	Proteobacteria	Gammaproteobacteria	Burkholderiales	Comamonadaceae
AcclimatisedEDEN3_F9	1 read	0.990485	98	97.3913	99	1728	25510	88	690	reversed and complemented	Bacteria	Proteobacteria	Alphaproteobacteria	Caulobacterales	Caulobacteraceae
Contig_5	7 reads	0.994948	113	97.2813	99	1028	26916	20	846	reversed and complemented	Bacteria	Proteobacteria	Gammaproteobacteria	Burkholderiales	Oxalobacteraceae
AcclimatisedEDEN3_H8	1 read	0.996162	98	97.2527	99	9870	25512	437	364	reversed and complemented	Bacteria	Proteobacteria	Alphaproteobacteria	Rhodospirillales	Magnetospirillaceae	Magnetospirillum

## Sheet: AcclimatisedEDEN Total
sequence_identifier	reads_from_dataset	sequence_score	bp_score	identity	quality	startpos	stoppos	ecolipos	bps	turn	lca_tax_slv	Phylum	Class	Order	Family	Genus	Uncultured?
AcclimatisedEDEN3_F7	1 read	0.995896	108	96.4548	99	1028	26159	20	829	reversed and complemented	Bacteria	Verrucomicrobiota	Verrucomicrobiae	Opitutales	Opitutaceae		uncultured
AcclimatisedEDEN3_H1	1 read	0.994465	108	96.9988	99	1028	26159	20	829	reversed and complemented	Bacteria	Verrucomicrobiota	Verrucomicrobiae	Opitutales	Opitutaceae	Lacunisphaera	uncultured
AcclimatisedEDEN1_D1	1 read	0.896676	101	88.6331	89	1030	22086	21	692	reversed and complemented	Unclassified		Unclassified				uncultured
AcclimatisedEDEN1_A02	1 read	0.906574	115	89.6386	90	1035	26919	23	829	reversed and complemented	Unclassified		Unclassified				uncultured
AcclimatisedEDEN2_F4	1 read	0.978773	112	91.5577	97	1034	26856	23	833	reversed and complemented	Unclassified		Unclassified				uncultured
AcclimatisedEDEN1_F6	1 read	0.984954	113	92.7811	98	1032	26919	22	840	reversed and complemented	Unclassified		Unclassified				uncultured
AcclimatisedEDEN1_A03	1 read	0.994019	112	92.7757	99	1034	26849	23	829	reversed and complemented	Bacteria	Bacteroidota	Kryptonia	Kryptoniales	BSV26		uncultured
AcclimatisedEDEN2_C2	1 read	0.992844	113	91.687	99	1030	26919	21	850	reversed and complemented	Bacteria	Acidobacteriota	Holophagae	Holophagales	Holophagaceae	Geothrix	uncultured
AcclimatisedEDEN1_E1	1 read	0.968915	112	89.8689	96	1026	26854	18	840	reversed and complemented	Bacteria	Proteobacteria	Gammaproteobacteria	Burkholderiales	Sutterellaceae	AAP99	uncultured
AcclimatisedEDEN3_C8	1 read	0.904759	103	91.6274	90	1007	26808	8	902	reversed and complemented	Bacteria	Proteobacteria	Gammaproteobacteria	Xanthomonadales	Rhodanobacteraceae	Rhodanobacter	uncultured
AcclimatisedEDEN3_E6	1 read	0.992911	107	93.8333	99	1032	16359	22	616	reversed and complemented	Bacteria	Proteobacteria	Gammaproteobacteria	Burkholderiales	Oxalobacteraceae	CM1G08	uncultured
AcclimatisedEDEN3_C1	1 read	0.991942	112	94.5255	99	1007	26804	8	840	reversed and complemented	Bacteria	Proteobacteria	Gammaproteobacteria				uncultured
AcclimatisedEDEN3_F10	1 read	0.993978	114	95.3028	99	1028	26151	20	807	reversed and complemented	Bacteria	Proteobacteria	Gammaproteobacteria	Burkholderiales	SC-I-84		uncultured
AcclimatisedEDEN2_C5	1 read	0.994092	115	95.8134	99	1030	26829	21	834	reversed and complemented	Bacteria	Proteobacteria	Gammaproteobacteria	Burkholderiales	SC-I-84		uncultured
AcclimatisedEDEN2_C11	1 read	0.99251	113	96.0298	99	1032	26154	22	804	reversed and complemented	Bacteria	Proteobacteria	Gammaproteobacteria	Burkholderiales	SC-I-84		uncultured
AcclimatisedEDEN1_D01	1 read	0.996588	115	96.0574	99	1038	26852	25	837	reversed and complemented	Bacteria	Proteobacteria	Gammaproteobacteria	Burkholderiales	Rhodocyclaceae	Sulfuritalea	uncultured
AcclimatisedEDEN1_C02	1 read	0.988381	116	96.213	98	1034	26919	23	843	reversed and complemented	Bacteria	Proteobacteria	Gammaproteobacteria	Burkholderiales	Comamonadaceae		uncultured
AcclimatisedEDEN3_H2	1 read	0.991248	109	96.4238	99	1030	22584	21	754	reversed and complemented	Bacteria	Proteobacteria	Gammaproteobacteria	Burkholderiales	Oxalobacteraceae		uncultured
AcclimatisedEDEN1_B01	1 read	0.995622	111	96.4548	99	1026	26829	18	838	reversed and complemented	Bacteria	Proteobacteria	Gammaproteobacteria	Burkholderiales	Rhodocyclaceae		uncultured
AcclimatisedEDEN2_A8	1 read	0.99424	109	96.4981	99	1010	23445	11	769	reversed and complemented	Bacteria	Proteobacteria	Gammaproteobacteria	Burkholderiales	Rhodocyclaceae		uncultured
AcclimatisedEDEN3_H4	1 read	0.996189	115	96.5144	99	1028	26811	20	830	reversed and complemented	Bacteria	Proteobacteria	Gammaproteobacteria	Burkholderiales	SC-I-84		uncultured
Contig_32	2 reads	0.991873	114	96.6794	99	1007	25497	8	805	reversed and complemented	Bacteria	Proteobacteria	Gammaproteobacteria	Burkholderiales	Rhodocyclaceae		uncultured
Contig_13	4 reads	0.995024	117	96.9158	99	1030	26990	21	854	reversed and complemented	Bacteria	Proteobacteria	Gammaproteobacteria	Burkholderiales	Rhodocyclaceae		uncultured
Contig_22	2 reads	0.999164	117	97.8622	99	1032	26919	22	846	reversed and complemented	Bacteria	Proteobacteria	Gammaproteobacteria	Burkholderiales	Comamonadaceae	uncultured	uncultured
AcclimatisedEDEN3_A12	1 read	0.998686	114	98.2989	99	1034	26811	23	827	reversed and complemented	Bacteria	Proteobacteria	Gammaproteobacteria	Burkholderiales	Comamonadaceae	uncultured	uncultured
AcclimatisedEDEN3_F5	1 read	0.998699	117	98.5748	99	1030	26919	21	847	reversed and complemented	Bacteria	Proteobacteria	Gammaproteobacteria	Burkholderiales	Comamonadaceae	uncultured	uncultured
AcclimatisedEDEN3_B7	1 read	0.99865	115	99.3711	99	1028	26146	20	803	reversed and complemented	Bacteria	Proteobacteria	Gammaproteobacteria	Burkholderiales	Comamonadaceae	uncultured	uncultured
Contig_5	7 reads	0.994948	113	97.2813	99	1028	26916	20	846	reversed and complemented	Bacteria	Proteobacteria	Gammaproteobacteria	Burkholderiales	Oxalobacteraceae
AcclimatisedEDEN2_E9	1 read	0.998132	116	97.3903	99	1034	26856	23	841	reversed and complemented	Bacteria	Proteobacteria	Gammaproteobacteria	Burkholderiales	SC-I-84
Contig_26	2 reads	0.991315	115	97.503	99	1030	26856	21	841	reversed and complemented	Bacteria	Proteobacteria	Gammaproteobacteria	Burkholderiales	Comamonadaceae
AcclimatisedEDEN3_B11	1 read	0.998741	108	97.7914	99	1034	26181	23	813	reversed and complemented	Bacteria	Proteobacteria	Gammaproteobacteria	Burkholderiales	Rhodocyclaceae
Contig_24	2 reads	0.997024	114	97.8723	99	1007	26804	8	846	reversed and complemented	Bacteria	Proteobacteria	Gammaproteobacteria	Xanthomonadales	Xanthomonadaceae	Arenimonas
AcclimatisedEDEN2_D6	1 read	0.995606	112	97.896	99	1023	26151	17	808	reversed and complemented	Bacteria	Proteobacteria	Gammaproteobacteria	Burkholderiales	Comamonadaceae
Contig_28	2 reads	0.998735	110	97.9444	99	1028	26793	20	826	reversed and complemented	Bacteria	Proteobacteria	Gammaproteobacteria	Burkholderiales	Rhodocyclaceae
AcclimatisedEDEN2_C4	1 read	0.993167	114	98.0099	99	1035	26151	23	801	reversed and complemented	Bacteria	Proteobacteria	Gammaproteobacteria	Burkholderiales	Comamonadaceae	Ramlibacter
AcclimatisedEDEN3_F3	1 read	0.993209	114	98.044	99	1007	26151	8	817	reversed and complemented	Bacteria	Proteobacteria	Gammaproteobacteria	Burkholderiales	Comamonadaceae
AcclimatisedEDEN1_E05	1 read	0.997217	88	98.1633	99	6393	26159	344	490	reversed and complemented	Bacteria	Proteobacteria	Gammaproteobacteria	Burkholderiales	Comamonadaceae
AcclimatisedEDEN1_E03	1 read	0.995101	111	98.2143	99	1073	26148	41	783	reversed and complemented	Bacteria	Proteobacteria	Gammaproteobacteria	Burkholderiales	Comamonadaceae
Contig_4	7 reads	0.998117	117	98.3683	99	1030	26993	21	857	reversed and complemented	Bacteria	Proteobacteria	Gammaproteobacteria	Burkholderiales	Rhodocyclaceae
AcclimatisedEDEN3_F1	1 read	0.996923	116	98.4318	99	1032	26856	22	838	reversed and complemented	Bacteria	Proteobacteria	Gammaproteobacteria	Burkholderiales	Comamonadaceae
AcclimatisedEDEN1_D5	1 read	0.998659	117	98.4652	99	1032	26919	22	846	reversed and complemented	Bacteria	Proteobacteria	Gammaproteobacteria	Burkholderiales	Comamonadaceae
AcclimatisedEDEN3_A11	1 read	0.99697	113	98.4733	99	1028	26148	20	804	reversed and complemented	Bacteria	Proteobacteria	Gammaproteobacteria	Burkholderiales	Comamonadaceae	Rhizobacter
AcclimatisedEDEN1_D11	1 read	0.996337	113	98.5782	99	1030	26858	21	842	reversed and complemented	Bacteria	Proteobacteria	Gammaproteobacteria	Burkholderiales	Rhodocyclaceae
AcclimatisedEDEN1_C10	1 read	0.994689	113	98.6092	99	1032	23439	22	759	reversed and complemented	Bacteria	Proteobacteria	Gammaproteobacteria	Xanthomonadales	Xanthomonadaceae	Arenimonas
AcclimatisedEDEN3_D2	1 read	0.997934	92	98.626	99	5217	26919	219	655	reversed and complemented	Bacteria	Proteobacteria	Gammaproteobacteria	Burkholderiales	Oxalobacteraceae	Massilia
Contig_10	6 reads	0.996576	112	98.6386	99	1025	26151	18	807	reversed and complemented	Bacteria	Proteobacteria	Gammaproteobacteria	Burkholderiales	Comamonadaceae
AcclimatisedEDEN3_B4	1 read	0.998776	112	98.8665	99	1028	26151	20	805	reversed and complemented	Bacteria	Proteobacteria	Gammaproteobacteria	Burkholderiales	Comamonadaceae
AcclimatisedEDEN3_C2	1 read	0.998775	113	98.882	99	1030	26151	21	804	reversed and complemented	Bacteria	Proteobacteria	Gammaproteobacteria	Burkholderiales	Comamonadaceae	Rhodoferax
AcclimatisedEDEN1_D06	1 read	0.995794	110	98.9809	99	1073	26151	41	784	reversed and complemented	Bacteria	Proteobacteria	Gammaproteobacteria	Burkholderiales	Comamonadaceae
Contig_7	7 reads	0.998552	111	99.0062	99	1025	26151	18	805	reversed and complemented	Bacteria	Proteobacteria	Gammaproteobacteria	Burkholderiales	Comamonadaceae
AcclimatisedEDEN1_D05	1 read	0.996237	100	99.1747	99	1147	25291	67	727	reversed and complemented	Bacteria	Proteobacteria	Gammaproteobacteria	Burkholderiales	Comamonadaceae	Rhizobacter
AcclimatisedEDEN3_B5	1 read	0.998836	114	99.2537	99	1032	26151	22	803	reversed and complemented	Bacteria	Proteobacteria	Gammaproteobacteria	Burkholderiales	Comamonadaceae
Contig_9	6 reads	0.997634	112	99.2647	99	1008	26151	9	815	reversed and complemented	Bacteria	Proteobacteria	Gammaproteobacteria	Burkholderiales	Comamonadaceae
AcclimatisedEDEN1_A09	1 read	0.998481	113	99.375	99	1034	26151	23	800	reversed and complemented	Bacteria	Proteobacteria	Gammaproteobacteria	Burkholderiales	Comamonadaceae
AcclimatisedEDEN1_C07	1 read	0.997932	90	99.3798	99	3854	26148	187	645	reversed and complemented	Bacteria	Proteobacteria	Gammaproteobacteria	Burkholderiales	Comamonadaceae	Rhodoferax
AcclimatisedEDEN1_E6	1 read	0.994969	118	99.4138	99	1032	26990	22	852	reversed and complemented	Bacteria	Proteobacteria	Gammaproteobacteria	Burkholderiales	Comamonadaceae	Rhizobacter
AcclimatisedEDEN2_C3	1 read	0.99691	114	99.5175	99	1007	26829	8	846	reversed and complemented	Bacteria	Proteobacteria	Gammaproteobacteria	Burkholderiales	Comamonadaceae	Polaromonas
AcclimatisedEDEN1_B06	1 read	0.998797	114	99.6027	99	1032	26148	22	806	reversed and complemented	Bacteria	Proteobacteria	Gammaproteobacteria	Burkholderiales	Comamonadaceae	Rhodoferax
AcclimatisedEDEN2_B3	1 read	0.995079	118	99.8106	99	1032	14958	22	528	reversed and complemented	Bacteria	Proteobacteria	Gammaproteobacteria	Burkholderiales	Rhodocyclaceae	Ferribacterium
Contig_6	7 reads	0.998972	115	99.8814	99	1028	26856	20	843	reversed and complemented	Bacteria	Proteobacteria	Gammaproteobacteria	Burkholderiales	Burkholderiaceae	Polynucleobacter
AcclimatisedEDEN2_C7	1 read	0	114	100	100	1032	26854	22	840	reversed and complemented	Bacteria	Proteobacteria	Gammaproteobacteria	Pseudomonadales	Pseudomonadaceae	Pseudomonas
AcclimatisedEDEN2_G3	1 read	0	113	100	100	1032	26831	22	838	reversed and complemented	Bacteria	Proteobacteria	Gammaproteobacteria	Burkholderiales	Rhodocyclaceae	Zoogloea
Contig_15	3 reads	0.998953	114	100	99	1007	26151	8	817	reversed and complemented	Bacteria	Proteobacteria	Gammaproteobacteria	Burkholderiales	Burkholderiaceae	Polynucleobacter
AcclimatisedEDEN2_G2	1 read	0.995992	101	97.4926	99	1028	22067	20	674	reversed and complemented	Bacteria	Armatimonadota	Fimbriimonadia	Fimbriimonadales	Fimbriimonadaceae
AcclimatisedEDEN3_D9	1 read	0.986176	110	89.6855	98	1032	26148	22	794	reversed and complemented	Bacteria	Bacteroidota	Bacteroidia	Bacteroidales	Prolixibacteraceae	BSV13	uncultured
AcclimatisedEDEN3_D11	1 read	0.980176	116	90.0709	98	1030	26988	21	851	reversed and complemented	Bacteria	Bacteroidota	Bacteroidia	Chitinophagales	Chitinophagaceae	Aurantisolimonas	uncultured
AcclimatisedEDEN3_C11	1 read	0.996914	109	92.8218	99	1025	26146	18	804	reversed and complemented	Bacteria	Bacteroidota	Bacteroidia	Cytophagales	Microscillaceae	uncultured	uncultured
AcclimatisedEDEN3_D5	1 read	0.98348	98	94.362	98	1136	22567	62	703	reversed and complemented	Bacteria	Bacteroidota	Bacteroidia	Cytophagales	Microscillaceae	uncultured	uncultured
AcclimatisedEDEN2_D4	1 read	0.99587	112	94.5813	99	1028	26146	20	807	reversed and complemented	Bacteria	Bacteroidota	Bacteroidia	Chitinophagales	Chitinophagaceae	Ferruginibacter	uncultured
AcclimatisedEDEN2_E7	1 read	0.995212	100	95.3168	99	1759	25494	94	724	reversed and complemented	Bacteria	Bacteroidota	Bacteroidia	Chitinophagales	Chitinophagaceae	Ferruginibacter	uncultured
AcclimatisedEDEN1_D09	1 read	0.998451	113	95.7659	99	1028	25510	20	802	reversed and complemented	Bacteria	Bacteroidota	Bacteroidia	Chitinophagales	Chitinophagaceae	Ferruginibacter	uncultured
AcclimatisedEDEN2_G11	1 read	0.988735	110	95.9596	98	1026	26146	18	801	reversed and complemented	Bacteria	Bacteroidota	Bacteroidia	Bacteroidales	Prolixibacteraceae	WCHB1-32	uncultured
AcclimatisedEDEN1_H3	1 read	0.995673	110	96.2733	99	1025	26146	18	803	reversed and complemented	Bacteria	Bacteroidota	Bacteroidia	Chitinophagales	Chitinophagaceae	Edaphobaculum	uncultured
AcclimatisedEDEN3_C3	1 read	0.996097	114	96.3486	99	1032	26917	22	843	reversed and complemented	Bacteria	Bacteroidota	Bacteroidia	Chitinophagales	Chitinophagaceae	Ferruginibacter	uncultured
AcclimatisedEDEN1_E7	1 read	0.998122	110	96.3795	99	1028	26146	20	801	reversed and complemented	Bacteria	Bacteroidota	Bacteroidia	Sphingobacteriales	Sphingobacteriaceae	Mucilaginibacter	uncultured
AcclimatisedEDEN1_C8	1 read	0.993727	113	96.4591	99	1006	26146	7	815	reversed and complemented	Bacteria	Bacteroidota	Bacteroidia	Chitinophagales	Chitinophagaceae	Sediminibacterium	uncultured
AcclimatisedEDEN3_E8	1 read	0.997469	110	96.6224	99	1032	26802	22	826	reversed and complemented	Bacteria	Bacteroidota	Bacteroidia	Chitinophagales	Chitinophagaceae	Ferruginibacter	uncultured
AcclimatisedEDEN2_H3	1 read	0.989631	113	96.8474	98	1032	25512	22	793	reversed and complemented	Bacteria	Bacteroidota	Bacteroidia	Flavobacteriales	Flavobacteriaceae	Flavobacterium	uncultured
AcclimatisedEDEN1_F04	1 read	0.99758	89	97.9747	99	10231	26917	476	395	reversed and complemented	Bacteria	Bacteroidota	Bacteroidia	Sphingobacteriales	Sphingobacteriaceae	Mucilaginibacter
AcclimatisedEDEN1_E3	1 read	0.998822	111	99.1071	99	1034	26146	23	798	reversed and complemented	Bacteria	Bacteroidota	Bacteroidia	Sphingobacteriales	Sphingobacteriaceae	Mucilaginibacter
AcclimatisedEDEN3_H10	1 read	0.991123	89	99.3506	99	4124	25512	194	616	reversed and complemented	Bacteria	Bacteroidota	Bacteroidia	Flavobacteriales	Flavobacteriaceae	Flavobacterium
AcclimatisedEDEN3_E1	1 read	0.998937	109	99.8789	99	1030	26917	21	842	reversed and complemented	Bacteria	Bacteroidota	Bacteroidia	Sphingobacteriales	Sphingobacteriaceae	Mucilaginibacter
AcclimatisedEDEN1_C3	1 read	0.989806	110	92.5608	98	1028	26151	20	752	reversed and complemented	Bacteria	Proteobacteria	Alphaproteobacteria	Micropepsales	Micropepsaceae	uncultured	uncultured
AcclimatisedEDEN2_H4	1 read	0.994208	112	93.2761	99	1030	26151	21	751	reversed and complemented	Bacteria	Proteobacteria	Alphaproteobacteria	Micropepsales	Micropepsaceae	uncultured	uncultured
AcclimatisedEDEN2_A7	1 read	0.994401	112	93.8484	99	1007	26151	8	763	reversed and complemented	Bacteria	Proteobacteria	Alphaproteobacteria	Micropepsales	Micropepsaceae	uncultured	uncultured
AcclimatisedEDEN1_H2	1 read	0.994047	113	93.9925	99	1030	26849	21	797	reversed and complemented	Bacteria	Proteobacteria	Alphaproteobacteria	Dongiales	Dongiaceae	Dongia	uncultured
AcclimatisedEDEN1_E09	1 read	0.993474	117	94.2675	99	1041	26856	26	784	reversed and complemented	Bacteria	Proteobacteria	Alphaproteobacteria	Micropepsales	Micropepsaceae	uncultured	uncultured
Contig_39	2 reads	0.995323	113	94.385	99	1007	26151	8	767	reversed and complemented	Bacteria	Proteobacteria	Alphaproteobacteria	Micropepsales	Micropepsaceae	uncultured	uncultured
AcclimatisedEDEN3_E2	1 read	0.988123	114	94.5501	98	1032	26852	22	788	reversed and complemented	Bacteria	Proteobacteria	Alphaproteobacteria	Elsterales	Elsteraceae	uncultured	uncultured
AcclimatisedEDEN1_A2	1 read	0.982634	115	95.3905	98	1030	26811	21	779	reversed and complemented	Bacteria	Proteobacteria	Alphaproteobacteria	Rhizobiales	Beijerinckiaceae	Roseiarcus	uncultured
AcclimatisedEDEN3_C5	1 read	0.987982	116	95.3905	98	1032	26858	22	794	reversed and complemented	Bacteria	Proteobacteria	Alphaproteobacteria	Rhizobiales			uncultured
AcclimatisedEDEN3_D8	1 read	0.985774	94	95.4819	98	1731	25282	89	664	reversed and complemented	Bacteria	Proteobacteria	Alphaproteobacteria	Acetobacterales	Acetobacteraceae		uncultured
AcclimatisedEDEN3_H7	1 read	0.988965	112	95.9371	98	1020	26148	15	755	reversed and complemented	Bacteria	Proteobacteria	Alphaproteobacteria	Rhizobiales	Beijerinckiaceae	FukuN57	uncultured
AcclimatisedEDEN1_C05	1 read	0.989316	115	96.6123	98	1032	26917	22	796	reversed and complemented	Bacteria	Proteobacteria	Alphaproteobacteria	Reyranellales	Reyranellaceae	Reyranella	uncultured
AcclimatisedEDEN1_E4	1 read	0.996615	118	96.8711	99	1030	26921	21	799	reversed and complemented	Bacteria	Proteobacteria	Alphaproteobacteria	Rhizobiales	Beijerinckiaceae		uncultured
AcclimatisedEDEN1_A06	1 read	0.994037	111	96.9274	99	1023	26151	17	757	reversed and complemented	Bacteria	Proteobacteria	Alphaproteobacteria	Rhodobacterales	Rhodobacteraceae		uncultured
AcclimatisedEDEN3_A5	1 read	0.997461	112	98.3957	99	1028	26151	20	756	reversed and complemented	Bacteria	Proteobacteria	Alphaproteobacteria	Micropepsales	Micropepsaceae	uncultured	uncultured
AcclimatisedEDEN3_E11	1 read	0.998605	112	99.0944	99	1028	26811	20	781	reversed and complemented	Bacteria	Proteobacteria	Alphaproteobacteria	Micropepsales	Micropepsaceae	uncultured	uncultured
AcclimatisedEDEN3_H8	1 read	0.996162	98	97.2527	99	9870	25512	437	364	reversed and complemented	Bacteria	Proteobacteria	Alphaproteobacteria	Rhodospirillales	Magnetospirillaceae	Magnetospirillum
AcclimatisedEDEN1_E06	1 read	0.994673	113	97.358	99	1026	26151	18	757	reversed and complemented	Bacteria	Proteobacteria	Alphaproteobacteria	Rhizobiales	Beijerinckiaceae
AcclimatisedEDEN3_F9	1 read	0.990485	98	97.3913	99	1728	25510	88	690	reversed and complemented	Bacteria	Proteobacteria	Alphaproteobacteria	Caulobacterales	Caulobacteraceae
AcclimatisedEDEN1_D02	1 read	0.998466	115	97.5858	99	1030	26852	21	789	reversed and complemented	Bacteria	Proteobacteria	Alphaproteobacteria	Sphingomonadales	Sphingomonadaceae	Novosphingobium
AcclimatisedEDEN2_B1	1 read	0.994842	111	97.5968	99	1030	26159	21	756	reversed and complemented	Bacteria	Proteobacteria	Alphaproteobacteria	Sphingomonadales	Sphingomonadaceae	Sphingomonas
AcclimatisedEDEN1_F4	1 read	0.998385	117	97.6131	99	1034	26921	23	796	reversed and complemented	Bacteria	Proteobacteria	Alphaproteobacteria	Sphingomonadales	Sphingomonadaceae	Novosphingobium
Contig_42	2 reads	0.998417	112	97.861	99	1028	26157	20	756	reversed and complemented	Bacteria	Proteobacteria	Alphaproteobacteria	Sphingomonadales	Sphingomonadaceae	Novosphingobium
Contig_41	2 reads	0.995482	112	98.0085	99	1030	26164	21	758	reversed and complemented	Bacteria	Proteobacteria	Alphaproteobacteria	Rhizobiales	Xanthobacteraceae	Pseudolabrys
AcclimatisedEDEN1_B09	1 read	0.990605	115	98.0223	99	1010	26919	11	808	reversed and complemented	Bacteria	Proteobacteria	Alphaproteobacteria	Rhizobiales	Beijerinckiaceae
AcclimatisedEDEN3_G9	1 read	0.995878	117	98.1061	99	1034	26919	23	797	reversed and complemented	Bacteria	Proteobacteria	Alphaproteobacteria	Sphingomonadales	Sphingomonadaceae	Novosphingobium
Contig_11	6 reads	0.997594	114	98.2167	99	1007	26831	8	798	reversed and complemented	Bacteria	Proteobacteria	Alphaproteobacteria	Rhizobiales	Xanthobacteraceae	Pseudolabrys
AcclimatisedEDEN1_B2	1 read	0.995442	115	98.2234	99	1028	26860	20	794	reversed and complemented	Bacteria	Proteobacteria	Alphaproteobacteria	Caulobacterales	Caulobacteraceae
AcclimatisedEDEN1_B07	1 read	0.998551	112	98.2781	99	1030	26157	21	755	reversed and complemented	Bacteria	Proteobacteria	Alphaproteobacteria	Sphingomonadales	Sphingomonadaceae
AcclimatisedEDEN2_F6	1 read	0.995258	112	98.2808	99	1028	26151	20	756	reversed and complemented	Bacteria	Proteobacteria	Alphaproteobacteria	Rhizobiales	Xanthobacteraceae
AcclimatisedEDEN1_C03	1 read	0.991085	113	98.3333	99	1030	26833	21	785	reversed and complemented	Bacteria	Proteobacteria	Alphaproteobacteria	Caulobacterales	Caulobacteraceae
AcclimatisedEDEN3_B2	1 read	0.998714	115	98.4106	99	1028	26148	20	755	reversed and complemented	Bacteria	Proteobacteria	Alphaproteobacteria	Rhizobiales	Beijerinckiaceae	Roseiarcus
AcclimatisedEDEN3_F2	1 read	0.99658	115	98.7358	99	1030	26856	21	791	reversed and complemented	Bacteria	Proteobacteria	Alphaproteobacteria	Sphingomonadales	Sphingomonadaceae	Novosphingobium
Contig_40	2 reads	0.996989	109	98.8251	99	1023	26168	17	766	reversed and complemented	Bacteria	Proteobacteria	Alphaproteobacteria	Rhizobiales	Beijerinckiaceae
AcclimatisedEDEN3_G1	1 read	0.998613	112	98.9418	99	1028	26151	20	756	reversed and complemented	Bacteria	Proteobacteria	Alphaproteobacteria	Reyranellales	Reyranellaceae	Reyranella
AcclimatisedEDEN2_D2	1 read	0.995225	112	99.0085	99	1028	22584	20	706	reversed and complemented	Bacteria	Proteobacteria	Alphaproteobacteria	Rhizobiales	Beijerinckiaceae
AcclimatisedEDEN1_F11	1 read	0.995027	87	99.308	99	3659	25293	186	578	reversed and complemented	Bacteria	Proteobacteria	Alphaproteobacteria	Caulobacterales	Caulobacteraceae	Phenylobacterium
AcclimatisedEDEN1_C06	1 read	0.998164	86	99.529	99	2574	26154	156	637	reversed and complemented	Bacteria	Proteobacteria	Alphaproteobacteria	Azospirillales	Inquilinaceae	Inquilinus
Contig_17	3 reads	0.996607	110	99.5885	99	1026	26157	18	759	reversed and complemented	Bacteria	Proteobacteria	Alphaproteobacteria	Rhizobiales	Xanthobacteraceae	Bradyrhizobium
AcclimatisedEDEN3_C7	1 read	0.998419	111	99.6032	99	1028	26151	20	756	reversed and complemented	Bacteria	Proteobacteria	Alphaproteobacteria	Rhizobiales	Xanthobacteraceae	Bradyrhizobium
AcclimatisedEDEN1_F02	1 read	0.998562	115	99.6193	99	1032	26916	22	794	reversed and complemented	Bacteria	Proteobacteria	Alphaproteobacteria	Sphingomonadales	Sphingomonadaceae	Novosphingobium
AcclimatisedEDEN2_E4	1 read	0.998842	115	99.8711	99	1028	26829	20	784	reversed and complemented	Bacteria	Proteobacteria	Alphaproteobacteria	Rhizobiales	Beijerinckiaceae	alphaI cluster
Contig_12	5 reads	0.998839	117	99.8742	99	1007	26987	8	815	reversed and complemented	Bacteria	Proteobacteria	Alphaproteobacteria	Rhizobiales	Xanthobacteraceae	Bradyrhizobium
AcclimatisedEDEN2_H7	1 read	0.998602	114	99.8742	99	1028	26860	20	795	reversed and complemented	Bacteria	Proteobacteria	Alphaproteobacteria	Rhizobiales	Xanthobacteraceae	Bradyrhizobium
AcclimatisedEDEN1_H8	1 read	0	111	100	100	1028	26154	20	757	reversed and complemented	Bacteria	Proteobacteria	Alphaproteobacteria	Rhizobiales	Xanthobacteraceae	Bradyrhizobium
Contig_16	3 reads	0	118	100	100	1028	26990	20	806	reversed and complemented	Bacteria	Proteobacteria	Alphaproteobacteria	Reyranellales	Reyranellaceae	Reyranella
Contig_37	2 reads	0.991862	110	94.797	99	1028	26159	20	788	reversed and complemented	Bacteria	Actinobacteriota	Actinobacteria	Frankiales	Sporichthyaceae	hgcI clade	uncultured
AcclimatisedEDEN3_G8	1 read	0.985743	114	95.7524	98	1034	26854	23	824	reversed and complemented	Bacteria	Actinobacteriota	Actinobacteria	Frankiales	Sporichthyaceae	hgcI clade	uncultured
AcclimatisedEDEN1_B5	1 read	0.997765	115	97.9618	99	1038	26159	25	784	reversed and complemented	Bacteria	Actinobacteriota	Actinobacteria	Propionibacteriales	Nocardioidaceae
AcclimatisedEDEN2_G4	1 read	0.998477	109	98.1308	99	1028	25282	20	752	reversed and complemented	Bacteria	Actinobacteriota	Actinobacteria	PeM15
AcclimatisedEDEN2_B2	1 read	0.997159	119	99.1326	99	1028	26990	20	842	reversed and complemented	Bacteria	Actinobacteriota	Actinobacteria	Micrococcales	Demequinaceae	Demequina
AcclimatisedEDEN3_H11	1 read	0.995912	96	99.3485	99	1040	6332	26	307	reversed and complemented	Bacteria	Actinobacteriota	Actinobacteria	Frankiales	Sporichthyaceae	hgcI clade
AcclimatisedEDEN1_A05	1 read	0.998623	115	99.3939	99	1030	26860	21	827	reversed and complemented	Bacteria	Actinobacteriota	Actinobacteria	PeM15
AcclimatisedEDEN1_C6	1 read	0.995696	114	99.6154	99	1007	26157	8	799	reversed and complemented	Bacteria	Actinobacteriota	Actinobacteria	Frankiales	Sporichthyaceae	Longivirga
Contig_36	2 reads	0.998693	110	100	99	1028	26161	20	793	reversed and complemented	Bacteria	Actinobacteriota	Actinobacteria	Micrococcales	Microbacteriaceae
AcclimatisedEDEN3_A2	1 read	0	92	100	100	1108	15959	52	534	reversed and complemented	Bacteria	Actinobacteriota	Actinobacteria	Frankiales	Sporichthyaceae	Longivirga
AcclimatisedEDEN1_E07	1 read	0.991595	109	94.4516	99	1013	26154	13	774	reversed and complemented	Bacteria	Acidobacteriota	Acidobacteriae	Acidobacteriales			uncultured
AcclimatisedEDEN1_C2	1 read	0.991109	115	93.7186	99	1035	26916	23	831	reversed and complemented	Bacteria	Actinobacteriota	Acidimicrobiia	Microtrichales	Ilumatobacteraceae	CL500-29 marine group	uncultured
AcclimatisedEDEN1_D10	1 read	0.994217	62	96.2319	99	5410	16315	268	344	reversed and complemented	Bacteria	Actinobacteriota	Acidimicrobiia	Microtrichales	Ilumatobacteraceae	CL500-29 marine group	uncultured

## Sheet: AcclimatisedEDEN Unique
sequence_identifier	reads_from_dataset	sequence_score	bp_score	identity	quality	startpos	stoppos	ecolipos	bps	turn	lca_tax_slv	Phylum	Class	Order	Family	Genus	Uncultured?
AcclimatisedEDEN1_C2	1 read	0.991109	115	93.7186	99	1035	26916	23	831	reversed and complemented	Bacteria	Actinobacteriota	Acidimicrobiia	Microtrichales	Ilumatobacteraceae	CL500-29 marine group	Uncultured
AcclimatisedEDEN1_D10	1 read	0.994217	62	96.2319	99	5410	16315	268	344	reversed and complemented	Bacteria	Actinobacteriota	Acidimicrobiia	Microtrichales	Ilumatobacteraceae	CL500-29 marine group	Uncultured
AcclimatisedEDEN1_E07	1 read	0.991595	109	94.4516	99	1013	26154	13	774	reversed and complemented	Bacteria	Acidobacteriota	Acidobacteriae	Acidobacteriales			Uncultured
Contig_37	2 reads	0.991862	110	94.797	99	1028	26159	20	788	reversed and complemented	Bacteria	Actinobacteriota	Actinobacteria	Frankiales	Sporichthyaceae	hgcI clade	Uncultured
AcclimatisedEDEN3_G8	1 read	0.985743	114	95.7524	98	1034	26854	23	824	reversed and complemented	Bacteria	Actinobacteriota	Actinobacteria	Frankiales	Sporichthyaceae	hgcI clade	Uncultured
AcclimatisedEDEN1_B5	1 read	0.997765	115	97.9618	99	1038	26159	25	784	reversed and complemented	Bacteria	Actinobacteriota	Actinobacteria	Propionibacteriales	Nocardioidaceae
AcclimatisedEDEN2_G4	1 read	0.998477	109	98.1308	99	1028	25282	20	752	reversed and complemented	Bacteria	Actinobacteriota	Actinobacteria	PeM15
AcclimatisedEDEN2_B2	1 read	0.997159	119	99.1326	99	1028	26990	20	842	reversed and complemented	Bacteria	Actinobacteriota	Actinobacteria	Micrococcales	Demequinaceae	Demequina
AcclimatisedEDEN3_H11	1 read	0.995912	96	99.3485	99	1040	6332	26	307	reversed and complemented	Bacteria	Actinobacteriota	Actinobacteria	Frankiales	Sporichthyaceae	hgcI clade
AcclimatisedEDEN1_A05	1 read	0.998623	115	99.3939	99	1030	26860	21	827	reversed and complemented	Bacteria	Actinobacteriota	Actinobacteria	PeM15
AcclimatisedEDEN1_C6	1 read	0.995696	114	99.6154	99	1007	26157	8	799	reversed and complemented	Bacteria	Actinobacteriota	Actinobacteria	Frankiales	Sporichthyaceae	Longivirga
AcclimatisedEDEN3_A2	1 read	0	92	100	100	1108	15959	52	534	reversed and complemented	Bacteria	Actinobacteriota	Actinobacteria	Frankiales	Sporichthyaceae	Longivirga
AcclimatisedEDEN1_C3	1 read	0.989806	110	92.5608	98	1028	26151	20	752	reversed and complemented	Bacteria	Proteobacteria	Alphaproteobacteria	Micropepsales	Micropepsaceae	uncultured	Uncultured
AcclimatisedEDEN2_H4	1 read	0.994208	112	93.2761	99	1030	26151	21	751	reversed and complemented	Bacteria	Proteobacteria	Alphaproteobacteria	Micropepsales	Micropepsaceae	uncultured	Uncultured
AcclimatisedEDEN2_A7	1 read	0.994401	112	93.8484	99	1007	26151	8	763	reversed and complemented	Bacteria	Proteobacteria	Alphaproteobacteria	Micropepsales	Micropepsaceae	uncultured	Uncultured
AcclimatisedEDEN1_H2	1 read	0.994047	113	93.9925	99	1030	26849	21	797	reversed and complemented	Bacteria	Proteobacteria	Alphaproteobacteria	Dongiales	Dongiaceae	Dongia	Uncultured
AcclimatisedEDEN1_E09	1 read	0.993474	117	94.2675	99	1041	26856	26	784	reversed and complemented	Bacteria	Proteobacteria	Alphaproteobacteria	Micropepsales	Micropepsaceae	uncultured	Uncultured
Contig_39	2 reads	0.995323	113	94.385	99	1007	26151	8	767	reversed and complemented	Bacteria	Proteobacteria	Alphaproteobacteria	Micropepsales	Micropepsaceae	uncultured	Uncultured
AcclimatisedEDEN3_E2	1 read	0.988123	114	94.5501	98	1032	26852	22	788	reversed and complemented	Bacteria	Proteobacteria	Alphaproteobacteria	Elsterales	Elsteraceae	uncultured	Uncultured
AcclimatisedEDEN1_A2	1 read	0.982634	115	95.3905	98	1030	26811	21	779	reversed and complemented	Bacteria	Proteobacteria	Alphaproteobacteria	Rhizobiales	Beijerinckiaceae	Roseiarcus	Uncultured
AcclimatisedEDEN3_C5	1 read	0.987982	116	95.3905	98	1032	26858	22	794	reversed and complemented	Bacteria	Proteobacteria	Alphaproteobacteria	Rhizobiales			Uncultured
AcclimatisedEDEN3_D8	1 read	0.985774	94	95.4819	98	1731	25282	89	664	reversed and complemented	Bacteria	Proteobacteria	Alphaproteobacteria	Acetobacterales	Acetobacteraceae		Uncultured
AcclimatisedEDEN3_H7	1 read	0.988965	112	95.9371	98	1020	26148	15	755	reversed and complemented	Bacteria	Proteobacteria	Alphaproteobacteria	Rhizobiales	Beijerinckiaceae	FukuN57	Uncultured
AcclimatisedEDEN1_C05	1 read	0.989316	115	96.6123	98	1032	26917	22	796	reversed and complemented	Bacteria	Proteobacteria	Alphaproteobacteria	Reyranellales	Reyranellaceae	Reyranella	Uncultured
AcclimatisedEDEN1_E4	1 read	0.996615	118	96.8711	99	1030	26921	21	799	reversed and complemented	Bacteria	Proteobacteria	Alphaproteobacteria	Rhizobiales	Beijerinckiaceae		Uncultured
AcclimatisedEDEN1_A06	1 read	0.994037	111	96.9274	99	1023	26151	17	757	reversed and complemented	Bacteria	Proteobacteria	Alphaproteobacteria	Rhodobacterales	Rhodobacteraceae		Uncultured
AcclimatisedEDEN3_A5	1 read	0.997461	112	98.3957	99	1028	26151	20	756	reversed and complemented	Bacteria	Proteobacteria	Alphaproteobacteria	Micropepsales	Micropepsaceae	uncultured	Uncultured
AcclimatisedEDEN3_E11	1 read	0.998605	112	99.0944	99	1028	26811	20	781	reversed and complemented	Bacteria	Proteobacteria	Alphaproteobacteria	Micropepsales	Micropepsaceae	uncultured	Uncultured
AcclimatisedEDEN3_H8	1 read	0.996162	98	97.2527	99	9870	25512	437	364	reversed and complemented	Bacteria	Proteobacteria	Alphaproteobacteria	Rhodospirillales	Magnetospirillaceae	Magnetospirillum
AcclimatisedEDEN1_E06	1 read	0.994673	113	97.358	99	1026	26151	18	757	reversed and complemented	Bacteria	Proteobacteria	Alphaproteobacteria	Rhizobiales	Beijerinckiaceae
AcclimatisedEDEN3_F9	1 read	0.990485	98	97.3913	99	1728	25510	88	690	reversed and complemented	Bacteria	Proteobacteria	Alphaproteobacteria	Caulobacterales	Caulobacteraceae
AcclimatisedEDEN1_D02	1 read	0.998466	115	97.5858	99	1030	26852	21	789	reversed and complemented	Bacteria	Proteobacteria	Alphaproteobacteria	Sphingomonadales	Sphingomonadaceae	Novosphingobium
AcclimatisedEDEN2_B1	1 read	0.994842	111	97.5968	99	1030	26159	21	756	reversed and complemented	Bacteria	Proteobacteria	Alphaproteobacteria	Sphingomonadales	Sphingomonadaceae	Sphingomonas
AcclimatisedEDEN1_F4	1 read	0.998385	117	97.6131	99	1034	26921	23	796	reversed and complemented	Bacteria	Proteobacteria	Alphaproteobacteria	Sphingomonadales	Sphingomonadaceae	Novosphingobium
Contig_42	2 reads	0.998417	112	97.861	99	1028	26157	20	756	reversed and complemented	Bacteria	Proteobacteria	Alphaproteobacteria	Sphingomonadales	Sphingomonadaceae	Novosphingobium
AcclimatisedEDEN1_B09	1 read	0.990605	115	98.0223	99	1010	26919	11	808	reversed and complemented	Bacteria	Proteobacteria	Alphaproteobacteria	Rhizobiales	Beijerinckiaceae
AcclimatisedEDEN3_G9	1 read	0.995878	117	98.1061	99	1034	26919	23	797	reversed and complemented	Bacteria	Proteobacteria	Alphaproteobacteria	Sphingomonadales	Sphingomonadaceae	Novosphingobium
AcclimatisedEDEN1_B2	1 read	0.995442	115	98.2234	99	1028	26860	20	794	reversed and complemented	Bacteria	Proteobacteria	Alphaproteobacteria	Caulobacterales	Caulobacteraceae
AcclimatisedEDEN1_B07	1 read	0.998551	112	98.2781	99	1030	26157	21	755	reversed and complemented	Bacteria	Proteobacteria	Alphaproteobacteria	Sphingomonadales	Sphingomonadaceae
AcclimatisedEDEN2_F6	1 read	0.995258	112	98.2808	99	1028	26151	20	756	reversed and complemented	Bacteria	Proteobacteria	Alphaproteobacteria	Rhizobiales	Xanthobacteraceae
AcclimatisedEDEN1_C03	1 read	0.991085	113	98.3333	99	1030	26833	21	785	reversed and complemented	Bacteria	Proteobacteria	Alphaproteobacteria	Caulobacterales	Caulobacteraceae
AcclimatisedEDEN3_B2	1 read	0.998714	115	98.4106	99	1028	26148	20	755	reversed and complemented	Bacteria	Proteobacteria	Alphaproteobacteria	Rhizobiales	Beijerinckiaceae	Roseiarcus
AcclimatisedEDEN3_F2	1 read	0.99658	115	98.7358	99	1030	26856	21	791	reversed and complemented	Bacteria	Proteobacteria	Alphaproteobacteria	Sphingomonadales	Sphingomonadaceae	Novosphingobium
AcclimatisedEDEN3_G1	1 read	0.998613	112	98.9418	99	1028	26151	20	756	reversed and complemented	Bacteria	Proteobacteria	Alphaproteobacteria	Reyranellales	Reyranellaceae	Reyranella
AcclimatisedEDEN2_D2	1 read	0.995225	112	99.0085	99	1028	22584	20	706	reversed and complemented	Bacteria	Proteobacteria	Alphaproteobacteria	Rhizobiales	Beijerinckiaceae
AcclimatisedEDEN1_F11	1 read	0.995027	87	99.308	99	3659	25293	186	578	reversed and complemented	Bacteria	Proteobacteria	Alphaproteobacteria	Caulobacterales	Caulobacteraceae	Phenylobacterium
AcclimatisedEDEN1_C06	1 read	0.998164	86	99.529	99	2574	26154	156	637	reversed and complemented	Bacteria	Proteobacteria	Alphaproteobacteria	Azospirillales	Inquilinaceae	Inquilinus
AcclimatisedEDEN3_C7	1 read	0.998419	111	99.6032	99	1028	26151	20	756	reversed and complemented	Bacteria	Proteobacteria	Alphaproteobacteria	Rhizobiales	Xanthobacteraceae	Bradyrhizobium
AcclimatisedEDEN1_F02	1 read	0.998562	115	99.6193	99	1032	26916	22	794	reversed and complemented	Bacteria	Proteobacteria	Alphaproteobacteria	Sphingomonadales	Sphingomonadaceae	Novosphingobium
AcclimatisedEDEN2_E4	1 read	0.998842	115	99.8711	99	1028	26829	20	784	reversed and complemented	Bacteria	Proteobacteria	Alphaproteobacteria	Rhizobiales	Beijerinckiaceae	alphaI cluster
AcclimatisedEDEN2_H7	1 read	0.998602	114	99.8742	99	1028	26860	20	795	reversed and complemented	Bacteria	Proteobacteria	Alphaproteobacteria	Rhizobiales	Xanthobacteraceae	Bradyrhizobium
Contig_16	3 reads	0	118	100	100	1028	26990	20	806	reversed and complemented	Bacteria	Proteobacteria	Alphaproteobacteria	Reyranellales	Reyranellaceae	Reyranella
AcclimatisedEDEN1_H8	1 read	0	111	100	100	1028	26154	20	757	reversed and complemented	Bacteria	Proteobacteria	Alphaproteobacteria	Rhizobiales	Xanthobacteraceae	Bradyrhizobium
AcclimatisedEDEN3_D9	1 read	0.986176	110	89.6855	98	1032	26148	22	794	reversed and complemented	Bacteria	Bacteroidota	Bacteroidia	Bacteroidales	Prolixibacteraceae	BSV13	Uncultured
AcclimatisedEDEN3_D11	1 read	0.980176	116	90.0709	98	1030	26988	21	851	reversed and complemented	Bacteria	Bacteroidota	Bacteroidia	Chitinophagales	Chitinophagaceae	Aurantisolimonas	Uncultured
AcclimatisedEDEN3_C11	1 read	0.996914	109	92.8218	99	1025	26146	18	804	reversed and complemented	Bacteria	Bacteroidota	Bacteroidia	Cytophagales	Microscillaceae	uncultured	Uncultured
AcclimatisedEDEN3_D5	1 read	0.98348	98	94.362	98	1136	22567	62	703	reversed and complemented	Bacteria	Bacteroidota	Bacteroidia	Cytophagales	Microscillaceae	uncultured	Uncultured
AcclimatisedEDEN2_D4	1 read	0.99587	112	94.5813	99	1028	26146	20	807	reversed and complemented	Bacteria	Bacteroidota	Bacteroidia	Chitinophagales	Chitinophagaceae	Ferruginibacter	Uncultured
AcclimatisedEDEN2_E7	1 read	0.995212	100	95.3168	99	1759	25494	94	724	reversed and complemented	Bacteria	Bacteroidota	Bacteroidia	Chitinophagales	Chitinophagaceae	Ferruginibacter	Uncultured
AcclimatisedEDEN1_D09	1 read	0.998451	113	95.7659	99	1028	25510	20	802	reversed and complemented	Bacteria	Bacteroidota	Bacteroidia	Chitinophagales	Chitinophagaceae	Ferruginibacter	Uncultured
AcclimatisedEDEN2_G11	1 read	0.988735	110	95.9596	98	1026	26146	18	801	reversed and complemented	Bacteria	Bacteroidota	Bacteroidia	Bacteroidales	Prolixibacteraceae	WCHB1-32	Uncultured
AcclimatisedEDEN1_H3	1 read	0.995673	110	96.2733	99	1025	26146	18	803	reversed and complemented	Bacteria	Bacteroidota	Bacteroidia	Chitinophagales	Chitinophagaceae	Edaphobaculum	Uncultured
AcclimatisedEDEN3_C3	1 read	0.996097	114	96.3486	99	1032	26917	22	843	reversed and complemented	Bacteria	Bacteroidota	Bacteroidia	Chitinophagales	Chitinophagaceae	Ferruginibacter	Uncultured
AcclimatisedEDEN1_E7	1 read	0.998122	110	96.3795	99	1028	26146	20	801	reversed and complemented	Bacteria	Bacteroidota	Bacteroidia	Sphingobacteriales	Sphingobacteriaceae	Mucilaginibacter	Uncultured
AcclimatisedEDEN1_C8	1 read	0.993727	113	96.4591	99	1006	26146	7	815	reversed and complemented	Bacteria	Bacteroidota	Bacteroidia	Chitinophagales	Chitinophagaceae	Sediminibacterium	Uncultured
AcclimatisedEDEN3_E8	1 read	0.997469	110	96.6224	99	1032	26802	22	826	reversed and complemented	Bacteria	Bacteroidota	Bacteroidia	Chitinophagales	Chitinophagaceae	Ferruginibacter	Uncultured
AcclimatisedEDEN2_H3	1 read	0.989631	113	96.8474	98	1032	25512	22	793	reversed and complemented	Bacteria	Bacteroidota	Bacteroidia	Flavobacteriales	Flavobacteriaceae	Flavobacterium	Uncultured
AcclimatisedEDEN1_F04	1 read	0.99758	89	97.9747	99	10231	26917	476	395	reversed and complemented	Bacteria	Bacteroidota	Bacteroidia	Sphingobacteriales	Sphingobacteriaceae	Mucilaginibacter
AcclimatisedEDEN1_E3	1 read	0.998822	111	99.1071	99	1034	26146	23	798	reversed and complemented	Bacteria	Bacteroidota	Bacteroidia	Sphingobacteriales	Sphingobacteriaceae	Mucilaginibacter
AcclimatisedEDEN3_H10	1 read	0.991123	89	99.3506	99	4124	25512	194	616	reversed and complemented	Bacteria	Bacteroidota	Bacteroidia	Flavobacteriales	Flavobacteriaceae	Flavobacterium
AcclimatisedEDEN3_E1	1 read	0.998937	109	99.8789	99	1030	26917	21	842	reversed and complemented	Bacteria	Bacteroidota	Bacteroidia	Sphingobacteriales	Sphingobacteriaceae	Mucilaginibacter
AcclimatisedEDEN2_G2	1 read	0.995992	101	97.4926	99	1028	22067	20	674	reversed and complemented	Bacteria	Armatimonadota	Fimbriimonadia	Fimbriimonadales	Fimbriimonadaceae
AcclimatisedEDEN1_E1	1 read	0.968915	112	89.8689	96	1026	26854	18	840	reversed and complemented	Bacteria	Proteobacteria	Gammaproteobacteria	Burkholderiales	Sutterellaceae	AAP99	Uncultured
AcclimatisedEDEN3_C8	1 read	0.904759	103	91.6274	90	1007	26808	8	902	reversed and complemented	Bacteria	Proteobacteria	Gammaproteobacteria	Xanthomonadales	Rhodanobacteraceae	Rhodanobacter	Uncultured
AcclimatisedEDEN3_E6	1 read	0.992911	107	93.8333	99	1032	16359	22	616	reversed and complemented	Bacteria	Proteobacteria	Gammaproteobacteria	Burkholderiales	Oxalobacteraceae	CM1G08	Uncultured
AcclimatisedEDEN3_C1	1 read	0.991942	112	94.5255	99	1007	26804	8	840	reversed and complemented	Bacteria	Proteobacteria	Gammaproteobacteria				Uncultured
AcclimatisedEDEN3_F10	1 read	0.993978	114	95.3028	99	1028	26151	20	807	reversed and complemented	Bacteria	Proteobacteria	Gammaproteobacteria	Burkholderiales	SC-I-84		Uncultured
AcclimatisedEDEN2_C5	1 read	0.994092	115	95.8134	99	1030	26829	21	834	reversed and complemented	Bacteria	Proteobacteria	Gammaproteobacteria	Burkholderiales	SC-I-84		Uncultured
AcclimatisedEDEN2_C11	1 read	0.99251	113	96.0298	99	1032	26154	22	804	reversed and complemented	Bacteria	Proteobacteria	Gammaproteobacteria	Burkholderiales	SC-I-84		Uncultured
AcclimatisedEDEN1_D01	1 read	0.996588	115	96.0574	99	1038	26852	25	837	reversed and complemented	Bacteria	Proteobacteria	Gammaproteobacteria	Burkholderiales	Rhodocyclaceae	Sulfuritalea	Uncultured
AcclimatisedEDEN1_C02	1 read	0.988381	116	96.213	98	1034	26919	23	843	reversed and complemented	Bacteria	Proteobacteria	Gammaproteobacteria	Burkholderiales	Comamonadaceae		Uncultured
AcclimatisedEDEN3_H2	1 read	0.991248	109	96.4238	99	1030	22584	21	754	reversed and complemented	Bacteria	Proteobacteria	Gammaproteobacteria	Burkholderiales	Oxalobacteraceae		Uncultured
AcclimatisedEDEN1_B01	1 read	0.995622	111	96.4548	99	1026	26829	18	838	reversed and complemented	Bacteria	Proteobacteria	Gammaproteobacteria	Burkholderiales	Rhodocyclaceae		Uncultured
AcclimatisedEDEN2_A8	1 read	0.99424	109	96.4981	99	1010	23445	11	769	reversed and complemented	Bacteria	Proteobacteria	Gammaproteobacteria	Burkholderiales	Rhodocyclaceae		Uncultured
AcclimatisedEDEN3_H4	1 read	0.996189	115	96.5144	99	1028	26811	20	830	reversed and complemented	Bacteria	Proteobacteria	Gammaproteobacteria	Burkholderiales	SC-I-84		Uncultured
Contig_32	2 reads	0.991873	114	96.6794	99	1007	25497	8	805	reversed and complemented	Bacteria	Proteobacteria	Gammaproteobacteria	Burkholderiales	Rhodocyclaceae		Uncultured
Contig_22	2 reads	0.999164	117	97.8622	99	1032	26919	22	846	reversed and complemented	Bacteria	Proteobacteria	Gammaproteobacteria	Burkholderiales	Comamonadaceae	uncultured	Uncultured
AcclimatisedEDEN3_A12	1 read	0.998686	114	98.2989	99	1034	26811	23	827	reversed and complemented	Bacteria	Proteobacteria	Gammaproteobacteria	Burkholderiales	Comamonadaceae	uncultured	Uncultured
AcclimatisedEDEN3_F5	1 read	0.998699	117	98.5748	99	1030	26919	21	847	reversed and complemented	Bacteria	Proteobacteria	Gammaproteobacteria	Burkholderiales	Comamonadaceae	uncultured	Uncultured
AcclimatisedEDEN3_B7	1 read	0.99865	115	99.3711	99	1028	26146	20	803	reversed and complemented	Bacteria	Proteobacteria	Gammaproteobacteria	Burkholderiales	Comamonadaceae	uncultured	Uncultured
AcclimatisedEDEN2_E9	1 read	0.998132	116	97.3903	99	1034	26856	23	841	reversed and complemented	Bacteria	Proteobacteria	Gammaproteobacteria	Burkholderiales	SC-I-84
Contig_26	2 reads	0.991315	115	97.503	99	1030	26856	21	841	reversed and complemented	Bacteria	Proteobacteria	Gammaproteobacteria	Burkholderiales	Comamonadaceae
AcclimatisedEDEN3_B11	1 read	0.998741	108	97.7914	99	1034	26181	23	813	reversed and complemented	Bacteria	Proteobacteria	Gammaproteobacteria	Burkholderiales	Rhodocyclaceae
Contig_24	2 reads	0.997024	114	97.8723	99	1007	26804	8	846	reversed and complemented	Bacteria	Proteobacteria	Gammaproteobacteria	Xanthomonadales	Xanthomonadaceae	Arenimonas
AcclimatisedEDEN2_D6	1 read	0.995606	112	97.896	99	1023	26151	17	808	reversed and complemented	Bacteria	Proteobacteria	Gammaproteobacteria	Burkholderiales	Comamonadaceae
Contig_28	2 reads	0.998735	110	97.9444	99	1028	26793	20	826	reversed and complemented	Bacteria	Proteobacteria	Gammaproteobacteria	Burkholderiales	Rhodocyclaceae
AcclimatisedEDEN2_C4	1 read	0.993167	114	98.0099	99	1035	26151	23	801	reversed and complemented	Bacteria	Proteobacteria	Gammaproteobacteria	Burkholderiales	Comamonadaceae	Ramlibacter
AcclimatisedEDEN3_F3	1 read	0.993209	114	98.044	99	1007	26151	8	817	reversed and complemented	Bacteria	Proteobacteria	Gammaproteobacteria	Burkholderiales	Comamonadaceae
AcclimatisedEDEN1_E05	1 read	0.997217	88	98.1633	99	6393	26159	344	490	reversed and complemented	Bacteria	Proteobacteria	Gammaproteobacteria	Burkholderiales	Comamonadaceae
AcclimatisedEDEN1_E03	1 read	0.995101	111	98.2143	99	1073	26148	41	783	reversed and complemented	Bacteria	Proteobacteria	Gammaproteobacteria	Burkholderiales	Comamonadaceae
AcclimatisedEDEN3_F1	1 read	0.996923	116	98.4318	99	1032	26856	22	838	reversed and complemented	Bacteria	Proteobacteria	Gammaproteobacteria	Burkholderiales	Comamonadaceae
AcclimatisedEDEN1_D5	1 read	0.998659	117	98.4652	99	1032	26919	22	846	reversed and complemented	Bacteria	Proteobacteria	Gammaproteobacteria	Burkholderiales	Comamonadaceae
AcclimatisedEDEN3_A11	1 read	0.99697	113	98.4733	99	1028	26148	20	804	reversed and complemented	Bacteria	Proteobacteria	Gammaproteobacteria	Burkholderiales	Comamonadaceae	Rhizobacter
AcclimatisedEDEN1_D11	1 read	0.996337	113	98.5782	99	1030	26858	21	842	reversed and complemented	Bacteria	Proteobacteria	Gammaproteobacteria	Burkholderiales	Rhodocyclaceae
AcclimatisedEDEN1_C10	1 read	0.994689	113	98.6092	99	1032	23439	22	759	reversed and complemented	Bacteria	Proteobacteria	Gammaproteobacteria	Xanthomonadales	Xanthomonadaceae	Arenimonas
AcclimatisedEDEN3_D2	1 read	0.997934	92	98.626	99	5217	26919	219	655	reversed and complemented	Bacteria	Proteobacteria	Gammaproteobacteria	Burkholderiales	Oxalobacteraceae	Massilia
Contig_10	6 reads	0.996576	112	98.6386	99	1025	26151	18	807	reversed and complemented	Bacteria	Proteobacteria	Gammaproteobacteria	Burkholderiales	Comamonadaceae
AcclimatisedEDEN3_B4	1 read	0.998776	112	98.8665	99	1028	26151	20	805	reversed and complemented	Bacteria	Proteobacteria	Gammaproteobacteria	Burkholderiales	Comamonadaceae
AcclimatisedEDEN3_C2	1 read	0.998775	113	98.882	99	1030	26151	21	804	reversed and complemented	Bacteria	Proteobacteria	Gammaproteobacteria	Burkholderiales	Comamonadaceae	Rhodoferax
AcclimatisedEDEN1_D06	1 read	0.995794	110	98.9809	99	1073	26151	41	784	reversed and complemented	Bacteria	Proteobacteria	Gammaproteobacteria	Burkholderiales	Comamonadaceae
AcclimatisedEDEN1_D05	1 read	0.996237	100	99.1747	99	1147	25291	67	727	reversed and complemented	Bacteria	Proteobacteria	Gammaproteobacteria	Burkholderiales	Comamonadaceae	Rhizobacter
AcclimatisedEDEN3_B5	1 read	0.998836	114	99.2537	99	1032	26151	22	803	reversed and complemented	Bacteria	Proteobacteria	Gammaproteobacteria	Burkholderiales	Comamonadaceae
AcclimatisedEDEN1_A09	1 read	0.998481	113	99.375	99	1034	26151	23	800	reversed and complemented	Bacteria	Proteobacteria	Gammaproteobacteria	Burkholderiales	Comamonadaceae
AcclimatisedEDEN1_C07	1 read	0.997932	90	99.3798	99	3854	26148	187	645	reversed and complemented	Bacteria	Proteobacteria	Gammaproteobacteria	Burkholderiales	Comamonadaceae	Rhodoferax
AcclimatisedEDEN1_E6	1 read	0.994969	118	99.4138	99	1032	26990	22	852	reversed and complemented	Bacteria	Proteobacteria	Gammaproteobacteria	Burkholderiales	Comamonadaceae	Rhizobacter
AcclimatisedEDEN2_C3	1 read	0.99691	114	99.5175	99	1007	26829	8	846	reversed and complemented	Bacteria	Proteobacteria	Gammaproteobacteria	Burkholderiales	Comamonadaceae	Polaromonas
AcclimatisedEDEN1_B06	1 read	0.998797	114	99.6027	99	1032	26148	22	806	reversed and complemented	Bacteria	Proteobacteria	Gammaproteobacteria	Burkholderiales	Comamonadaceae	Rhodoferax
AcclimatisedEDEN2_B3	1 read	0.995079	118	99.8106	99	1032	14958	22	528	reversed and complemented	Bacteria	Proteobacteria	Gammaproteobacteria	Burkholderiales	Rhodocyclaceae	Ferribacterium
AcclimatisedEDEN2_G3	1 read	0	113	100	100	1032	26831	22	838	reversed and complemented	Bacteria	Proteobacteria	Gammaproteobacteria	Burkholderiales	Rhodocyclaceae	Zoogloea
AcclimatisedEDEN2_C7	1 read	0	114	100	100	1032	26854	22	840	reversed and complemented	Bacteria	Proteobacteria	Gammaproteobacteria	Pseudomonadales	Pseudomonadaceae	Pseudomonas
AcclimatisedEDEN2_C2	1 read	0.992844	113	91.687	99	1030	26919	21	850	reversed and complemented	Bacteria	Acidobacteriota	Holophagae	Holophagales	Holophagaceae	Geothrix	Uncultured
AcclimatisedEDEN1_A03	1 read	0.994019	112	92.7757	99	1034	26849	23	829	reversed and complemented	Bacteria	Bacteroidota	Kryptonia	Kryptoniales	BSV26		Uncultured
AcclimatisedEDEN1_D1	1 read	0.896676	101	88.6331	89	1030	22086	21	692	reversed and complemented	Unclassified		Unclassified				Uncultured
AcclimatisedEDEN1_A02	1 read	0.906574	115	89.6386	90	1035	26919	23	829	reversed and complemented	Unclassified		Unclassified				Uncultured
AcclimatisedEDEN2_F4	1 read	0.978773	112	91.5577	97	1034	26856	23	833	reversed and complemented	Unclassified		Unclassified				Uncultured
AcclimatisedEDEN1_F6	1 read	0.984954	113	92.7811	98	1032	26919	22	840	reversed and complemented	Unclassified		Unclassified				Uncultured
AcclimatisedEDEN3_F7	1 read	0.995896	108	96.4548	99	1028	26159	20	829	reversed and complemented	Bacteria	Verrucomicrobiota	Verrucomicrobiae	Opitutales	Opitutaceae		Uncultured
AcclimatisedEDEN3_H1	1 read	0.994465	108	96.9988	99	1028	26159	20	829	reversed and complemented	Bacteria	Verrucomicrobiota	Verrucomicrobiae	Opitutales	Opitutaceae	Lacunisphaera	Uncultured

## Sheet: R2AEDEN1
sequence_identifier	reads_from_dataset	sequence_score	bp_score	identity	quality	startpos	stoppos	ecolipos	bps	turn	lca_tax_slv	Phylum	Class	Order	Family	Genus	Uncultured?
R2AEDEN1_D1	1 read	0.9873	112	95.3317	98	1026	26157	18	814	reversed and complemented	Bacteria	Proteobacteria	Gammaproteobacteria	Enterobacterales	Aeromonadaceae	Tolumonas	Uncultured
Contig_27	2 reads	0.993858	114	96.2453	99	1026	26856	18	834	reversed and complemented	Bacteria	Proteobacteria	Gammaproteobacteria	Burkholderiales	Rhodocyclaceae	Uliginosibacterium	Uncultured
R2AEDEN1_F10	1 read	0.998529	115	96.7296	99	1030	26916	21	795	reversed and complemented	Bacteria	Proteobacteria	Alphaproteobacteria	Sphingomonadales	Sphingomonadaceae		Uncultured
R2AEDEN1_A11	1 read	0.997391	111	98.3523	99	1028	26161	20	787	reversed and complemented	Bacteria	Actinobacteriota	Actinobacteria	Streptomycetales	Streptomycetaceae	Streptomyces
R2AEDEN1_G1	1 read	0.998775	110	99.5181	99	1028	26789	20	830	reversed and complemented	Bacteria	Proteobacteria	Gammaproteobacteria	Xanthomonadales	Rhodanobacteraceae	Dyella
R2AEDEN1_F5	1 read	0.995514	84	99.8387	99	4980	26157	211	620	reversed and complemented	Bacteria	Firmicutes	Bacilli	Bacillales	Planococcaceae	Lysinibacillus
Contig_29	2 reads	0.996872	110	99.8783	99	1028	26157	20	822	reversed and complemented	Bacteria	Firmicutes	Bacilli	Bacillales	Bacillaceae	Bacillus
Contig_1	104 reads	0.997874	118	100	99	1006	26991	7	885	reversed and complemented	Bacteria	Firmicutes	Bacilli	Bacillales	Bacillaceae	Bacillus
Contig_43	2 reads	0	88	100	100	4980	26854	211	656	reversed and complemented	Bacteria	Firmicutes	Bacilli	Bacillales	Planococcaceae	Lysinibacillus

## Sheet: R2AEDEN2
sequence_identifier	reads_from_dataset	sequence_score	bp_score	identity	quality	startpos	stoppos	ecolipos	bps	turn	lca_tax_slv	Phylum	Class	Order	Family	Genus	Uncultured?
R2AEDEN2_H1	1 read	0.998879	111	95.8937	99	1038	26833	25	828	reversed and complemented	Bacteria	Bacteroidota	Bacteroidia	Sphingobacteriales	Sphingobacteriaceae	Mucilaginibacter	Uncultured
Contig_18	2 reads	0.99519	118	96.6002	99	1034	26983	23	857	reversed and complemented	Bacteria	Proteobacteria	Gammaproteobacteria	Xanthomonadales	Rhodanobacteraceae		Uncultured
R2AEDEN2_G5	1 read	0.993445	108	99.018	99	1028	21286	20	611	reversed and complemented	Bacteria	Actinobacteriota	Actinobacteria	Streptomycetales	Streptomycetaceae	Streptomyces
R2AEDEN2_C2	1 read	0.998177	99	99.0716	99	1792	26791	106	753	reversed and complemented	Bacteria	Firmicutes	Bacilli	Paenibacillales	Paenibacillaceae	Paenibacillus
Contig_34	2 reads	0.996879	113	99.1184	99	1028	26148	20	802	reversed and complemented	Bacteria	Proteobacteria	Gammaproteobacteria	Burkholderiales	Comamonadaceae
Contig_19	2 reads	0.995712	116	99.1736	99	1023	26990	17	857	reversed and complemented	Bacteria	Proteobacteria	Gammaproteobacteria	Burkholderiales	Comamonadaceae
R2AEDEN2_B7	1 read	0.998839	113	99.2565	99	1028	26151	20	807	reversed and complemented	Bacteria	Proteobacteria	Gammaproteobacteria	Burkholderiales	Comamonadaceae
R2AEDEN2_F11	1 read	0.991924	104	99.5739	99	1040	21996	26	704	reversed and complemented	Bacteria	Firmicutes	Bacilli	Bacillales	Bacillaceae	Bacillus
R2AEDEN2_H5	1 read	0.994038	105	99.7151	99	1040	21993	26	702	reversed and complemented	Bacteria	Firmicutes	Bacilli	Bacillales	Bacillaceae	Bacillus
R2AEDEN2_E10	1 read	0.996698	116	99.8762	99	1038	25502	25	808	reversed and complemented	Bacteria	Firmicutes	Bacilli	Bacillales	Bacillaceae	Bacillus
Contig_1	104 reads	0.997874	118	100	99	1006	26991	7	885	reversed and complemented	Bacteria	Firmicutes	Bacilli	Bacillales	Bacillaceae	Bacillus
R2AEDEN2_B12	1 read	0	111	100	100	1028	26808	20	846	reversed and complemented	Bacteria	Firmicutes	Bacilli	Bacillales	Bacillaceae	Bacillus

## Sheet: R2AEDEN3
sequence_identifier	reads_from_dataset	sequence_score	bp_score	identity	quality	startpos	stoppos	ecolipos	bps	turn	lca_tax_slv	Phylum	Class	Order	Family	Genus	Uncultured?
Contig_1	104 reads	0.997874	118	100	99	1006	26991	7	885	reversed and complemented	Bacteria	Firmicutes	Bacilli	Bacillales	Bacillaceae	Bacillus
R2AEDEN3_F6	1 read	0	103	100	100	1788	26916	104	770	reversed and complemented	Bacteria	Proteobacteria	Gammaproteobacteria	Xanthomonadales	Xanthomonadaceae	Stenotrophomonas
Contig_21	2 reads	0.99885	116	99.8826	99	1032	26860	22	852	reversed and complemented	Bacteria	Proteobacteria	Gammaproteobacteria	Xanthomonadales	Xanthomonadaceae	Stenotrophomonas
Contig_8	6 reads	0.997053	114	99.8818	99	1007	26824	8	846	reversed and complemented	Bacteria	Proteobacteria	Gammaproteobacteria	Pseudomonadales	Pseudomonadaceae	Pseudomonas
Contig_29	2 reads	0.996872	110	99.8783	99	1028	26157	20	822	reversed and complemented	Bacteria	Firmicutes	Bacilli	Bacillales	Bacillaceae	Bacillus
Contig_30	2 reads	0.996865	114	99.8742	99	1007	26151	8	814	reversed and complemented	Bacteria	Proteobacteria	Gammaproteobacteria	Burkholderiales	Comamonadaceae	Comamonas
R2AEDEN3_A1	1 read	0.996874	114	99.6454	99	1028	26856	20	846	reversed and complemented	Bacteria	Proteobacteria	Gammaproteobacteria	Burkholderiales	Rhodocyclaceae
R2AEDEN3_B10	1 read	0.991823	81	99.6255	99	1763	16294	96	534	reversed and complemented	Bacteria	Proteobacteria	Gammaproteobacteria	Pseudomonadales	Pseudomonadaceae	Pseudomonas
R2AEDEN3_E9	1 read	0.991315	108	99.513	99	1038	16417	25	616	reversed and complemented	Bacteria	Proteobacteria	Gammaproteobacteria	Pseudomonadales	Pseudomonadaceae	Pseudomonas
Contig_19	2 reads	0.995712	116	99.1736	99	1023	26990	17	857	reversed and complemented	Bacteria	Proteobacteria	Gammaproteobacteria	Burkholderiales	Comamonadaceae
R2AEDEN3_H6	1 read	0.996172	111	98.9783	99	1073	26146	41	782	reversed and complemented	Bacteria	Proteobacteria	Gammaproteobacteria	Burkholderiales	Comamonadaceae
R2AEDEN3_E7	1 read	0.997737	112	98.8679	99	1032	26151	22	801	reversed and complemented	Bacteria	Proteobacteria	Gammaproteobacteria	Burkholderiales	Oxalobacteraceae
Contig_25	2 reads	0.995102	112	98.4561	99	1030	26858	21	842	reversed and complemented	Bacteria	Proteobacteria	Gammaproteobacteria	Burkholderiales	Rhodocyclaceae
R2AEDEN3_E1	1 read	0.993102	109	98.0247	99	1012	26151	12	810	reversed and complemented	Bacteria	Proteobacteria	Gammaproteobacteria	Burkholderiales	Rhodocyclaceae
R2AEDEN3_E12	1 read	0.992707	117	96.7941	99	1026	26988	18	846	reversed and complemented	Bacteria	Proteobacteria	Gammaproteobacteria	Burkholderiales	Rhodocyclaceae	Uliginosibacterium	Uncultured
R2AEDEN3_G6	1 read	0.995242	118	96.3054	99	1032	26990	22	845	reversed and complemented	Bacteria	Proteobacteria	Gammaproteobacteria	Burkholderiales	Rhodocyclaceae	Uliginosibacterium	Uncultured

## Sheet: R2AEDEN Total
sequence_identifier	reads_from_dataset	sequence_score	bp_score	identity	quality	startpos	stoppos	ecolipos	bps	turn	lca_tax_slv	Phylum	Class	Order	Family	Genus	Uncultured?
R2AEDEN1_D1	1 read	0.9873	112	95.3317	98	1026	26157	18	814	reversed and complemented	Bacteria	Proteobacteria	Gammaproteobacteria	Enterobacterales	Aeromonadaceae	Tolumonas	Uncultured
Contig_27	2 reads	0.993858	114	96.2453	99	1026	26856	18	834	reversed and complemented	Bacteria	Proteobacteria	Gammaproteobacteria	Burkholderiales	Rhodocyclaceae	Uliginosibacterium	Uncultured
R2AEDEN1_F10	1 read	0.998529	115	96.7296	99	1030	26916	21	795	reversed and complemented	Bacteria	Proteobacteria	Alphaproteobacteria	Sphingomonadales	Sphingomonadaceae		Uncultured
R2AEDEN1_A11	1 read	0.997391	111	98.3523	99	1028	26161	20	787	reversed and complemented	Bacteria	Actinobacteriota	Actinobacteria	Streptomycetales	Streptomycetaceae	Streptomyces
R2AEDEN1_G1	1 read	0.998775	110	99.5181	99	1028	26789	20	830	reversed and complemented	Bacteria	Proteobacteria	Gammaproteobacteria	Xanthomonadales	Rhodanobacteraceae	Dyella
R2AEDEN1_F5	1 read	0.995514	84	99.8387	99	4980	26157	211	620	reversed and complemented	Bacteria	Firmicutes	Bacilli	Bacillales	Planococcaceae	Lysinibacillus
Contig_29	2 reads	0.996872	110	99.8783	99	1028	26157	20	822	reversed and complemented	Bacteria	Firmicutes	Bacilli	Bacillales	Bacillaceae	Bacillus
Contig_1	104 reads	0.997874	118	100	99	1006	26991	7	885	reversed and complemented	Bacteria	Firmicutes	Bacilli	Bacillales	Bacillaceae	Bacillus
Contig_43	2 reads	0	88	100	100	4980	26854	211	656	reversed and complemented	Bacteria	Firmicutes	Bacilli	Bacillales	Planococcaceae	Lysinibacillus
R2AEDEN2_H1	1 read	0.998879	111	95.8937	99	1038	26833	25	828	reversed and complemented	Bacteria	Bacteroidota	Bacteroidia	Sphingobacteriales	Sphingobacteriaceae	Mucilaginibacter	Uncultured
Contig_18	2 reads	0.99519	118	96.6002	99	1034	26983	23	857	reversed and complemented	Bacteria	Proteobacteria	Gammaproteobacteria	Xanthomonadales	Rhodanobacteraceae		Uncultured
R2AEDEN2_G5	1 read	0.993445	108	99.018	99	1028	21286	20	611	reversed and complemented	Bacteria	Actinobacteriota	Actinobacteria	Streptomycetales	Streptomycetaceae	Streptomyces
R2AEDEN2_C2	1 read	0.998177	99	99.0716	99	1792	26791	106	753	reversed and complemented	Bacteria	Firmicutes	Bacilli	Paenibacillales	Paenibacillaceae	Paenibacillus
Contig_34	2 reads	0.996879	113	99.1184	99	1028	26148	20	802	reversed and complemented	Bacteria	Proteobacteria	Gammaproteobacteria	Burkholderiales	Comamonadaceae
Contig_19	2 reads	0.995712	116	99.1736	99	1023	26990	17	857	reversed and complemented	Bacteria	Proteobacteria	Gammaproteobacteria	Burkholderiales	Comamonadaceae
R2AEDEN2_B7	1 read	0.998839	113	99.2565	99	1028	26151	20	807	reversed and complemented	Bacteria	Proteobacteria	Gammaproteobacteria	Burkholderiales	Comamonadaceae
R2AEDEN2_F11	1 read	0.991924	104	99.5739	99	1040	21996	26	704	reversed and complemented	Bacteria	Firmicutes	Bacilli	Bacillales	Bacillaceae	Bacillus
R2AEDEN2_H5	1 read	0.994038	105	99.7151	99	1040	21993	26	702	reversed and complemented	Bacteria	Firmicutes	Bacilli	Bacillales	Bacillaceae	Bacillus
R2AEDEN2_E10	1 read	0.996698	116	99.8762	99	1038	25502	25	808	reversed and complemented	Bacteria	Firmicutes	Bacilli	Bacillales	Bacillaceae	Bacillus
R2AEDEN2_B12	1 read	0	111	100	100	1028	26808	20	846	reversed and complemented	Bacteria	Firmicutes	Bacilli	Bacillales	Bacillaceae	Bacillus
R2AEDEN3_F6	1 read	0	103	100	100	1788	26916	104	770	reversed and complemented	Bacteria	Proteobacteria	Gammaproteobacteria	Xanthomonadales	Xanthomonadaceae	Stenotrophomonas
Contig_21	2 reads	0.99885	116	99.8826	99	1032	26860	22	852	reversed and complemented	Bacteria	Proteobacteria	Gammaproteobacteria	Xanthomonadales	Xanthomonadaceae	Stenotrophomonas
Contig_8	6 reads	0.997053	114	99.8818	99	1007	26824	8	846	reversed and complemented	Bacteria	Proteobacteria	Gammaproteobacteria	Pseudomonadales	Pseudomonadaceae	Pseudomonas
Contig_30	2 reads	0.996865	114	99.8742	99	1007	26151	8	814	reversed and complemented	Bacteria	Proteobacteria	Gammaproteobacteria	Burkholderiales	Comamonadaceae	Comamonas
R2AEDEN3_A1	1 read	0.996874	114	99.6454	99	1028	26856	20	846	reversed and complemented	Bacteria	Proteobacteria	Gammaproteobacteria	Burkholderiales	Rhodocyclaceae
R2AEDEN3_B10	1 read	0.991823	81	99.6255	99	1763	16294	96	534	reversed and complemented	Bacteria	Proteobacteria	Gammaproteobacteria	Pseudomonadales	Pseudomonadaceae	Pseudomonas
R2AEDEN3_E9	1 read	0.991315	108	99.513	99	1038	16417	25	616	reversed and complemented	Bacteria	Proteobacteria	Gammaproteobacteria	Pseudomonadales	Pseudomonadaceae	Pseudomonas
R2AEDEN3_H6	1 read	0.996172	111	98.9783	99	1073	26146	41	782	reversed and complemented	Bacteria	Proteobacteria	Gammaproteobacteria	Burkholderiales	Comamonadaceae
R2AEDEN3_E7	1 read	0.997737	112	98.8679	99	1032	26151	22	801	reversed and complemented	Bacteria	Proteobacteria	Gammaproteobacteria	Burkholderiales	Oxalobacteraceae
Contig_25	2 reads	0.995102	112	98.4561	99	1030	26858	21	842	reversed and complemented	Bacteria	Proteobacteria	Gammaproteobacteria	Burkholderiales	Rhodocyclaceae
R2AEDEN3_E1	1 read	0.993102	109	98.0247	99	1012	26151	12	810	reversed and complemented	Bacteria	Proteobacteria	Gammaproteobacteria	Burkholderiales	Rhodocyclaceae
R2AEDEN3_E12	1 read	0.992707	117	96.7941	99	1026	26988	18	846	reversed and complemented	Bacteria	Proteobacteria	Gammaproteobacteria	Burkholderiales	Rhodocyclaceae	Uliginosibacterium	Uncultured
R2AEDEN3_G6	1 read	0.995242	118	96.3054	99	1032	26990	22	845	reversed and complemented	Bacteria	Proteobacteria	Gammaproteobacteria	Burkholderiales	Rhodocyclaceae	Uliginosibacterium	Uncultured

## Sheet: R2AEDEN Unique
sequence_identifier	reads_from_dataset	sequence_score	bp_score	identity	quality	startpos	stoppos	ecolipos	bps	turn	lca_tax_slv	Phylum	Class	Order	Family	Genus	Uncultured?
R2AEDEN1_D1	1 read	0.9873	112	95.3317	98	1026	26157	18	814	reversed and complemented	Bacteria	Proteobacteria	Gammaproteobacteria	Enterobacterales	Aeromonadaceae	Tolumonas	Uncultured
R2AEDEN2_H1	1 read	0.998879	111	95.8937	99	1038	26833	25	828	reversed and complemented	Bacteria	Bacteroidota	Bacteroidia	Sphingobacteriales	Sphingobacteriaceae	Mucilaginibacter	Uncultured
Contig_27	2 reads	0.993858	114	96.2453	99	1026	26856	18	834	reversed and complemented	Bacteria	Proteobacteria	Gammaproteobacteria	Burkholderiales	Rhodocyclaceae	Uliginosibacterium	Uncultured
R2AEDEN3_G6	1 read	0.995242	118	96.3054	99	1032	26990	22	845	reversed and complemented	Bacteria	Proteobacteria	Gammaproteobacteria	Burkholderiales	Rhodocyclaceae	Uliginosibacterium	Uncultured
Contig_18	2 reads	0.99519	118	96.6002	99	1034	26983	23	857	reversed and complemented	Bacteria	Proteobacteria	Gammaproteobacteria	Xanthomonadales	Rhodanobacteraceae		Uncultured
R2AEDEN1_F10	1 read	0.998529	115	96.7296	99	1030	26916	21	795	reversed and complemented	Bacteria	Proteobacteria	Alphaproteobacteria	Sphingomonadales	Sphingomonadaceae		Uncultured
R2AEDEN3_E12	1 read	0.992707	117	96.7941	99	1026	26988	18	846	reversed and complemented	Bacteria	Proteobacteria	Gammaproteobacteria	Burkholderiales	Rhodocyclaceae	Uliginosibacterium	Uncultured
R2AEDEN3_E1	1 read	0.993102	109	98.0247	99	1012	26151	12	810	reversed and complemented	Bacteria	Proteobacteria	Gammaproteobacteria	Burkholderiales	Rhodocyclaceae
R2AEDEN1_A11	1 read	0.997391	111	98.3523	99	1028	26161	20	787	reversed and complemented	Bacteria	Actinobacteriota	Actinobacteria	Streptomycetales	Streptomycetaceae	Streptomyces
Contig_25	2 reads	0.995102	112	98.4561	99	1030	26858	21	842	reversed and complemented	Bacteria	Proteobacteria	Gammaproteobacteria	Burkholderiales	Rhodocyclaceae
R2AEDEN3_E7	1 read	0.997737	112	98.8679	99	1032	26151	22	801	reversed and complemented	Bacteria	Proteobacteria	Gammaproteobacteria	Burkholderiales	Oxalobacteraceae
R2AEDEN3_H6	1 read	0.996172	111	98.9783	99	1073	26146	41	782	reversed and complemented	Bacteria	Proteobacteria	Gammaproteobacteria	Burkholderiales	Comamonadaceae
R2AEDEN2_G5	1 read	0.993445	108	99.018	99	1028	21286	20	611	reversed and complemented	Bacteria	Actinobacteriota	Actinobacteria	Streptomycetales	Streptomycetaceae	Streptomyces
R2AEDEN2_C2	1 read	0.998177	99	99.0716	99	1792	26791	106	753	reversed and complemented	Bacteria	Firmicutes	Bacilli	Paenibacillales	Paenibacillaceae	Paenibacillus
Contig_19	2 reads	0.995712	116	99.1736	99	1023	26990	17	857	reversed and complemented	Bacteria	Proteobacteria	Gammaproteobacteria	Burkholderiales	Comamonadaceae
R2AEDEN2_B7	1 read	0.998839	113	99.2565	99	1028	26151	20	807	reversed and complemented	Bacteria	Proteobacteria	Gammaproteobacteria	Burkholderiales	Comamonadaceae
R2AEDEN3_E9	1 read	0.991315	108	99.513	99	1038	16417	25	616	reversed and complemented	Bacteria	Proteobacteria	Gammaproteobacteria	Pseudomonadales	Pseudomonadaceae	Pseudomonas
R2AEDEN1_G1	1 read	0.998775	110	99.5181	99	1028	26789	20	830	reversed and complemented	Bacteria	Proteobacteria	Gammaproteobacteria	Xanthomonadales	Rhodanobacteraceae	Dyella
R2AEDEN2_F11	1 read	0.991924	104	99.5739	99	1040	21996	26	704	reversed and complemented	Bacteria	Firmicutes	Bacilli	Bacillales	Bacillaceae	Bacillus
R2AEDEN3_B10	1 read	0.991823	81	99.6255	99	1763	16294	96	534	reversed and complemented	Bacteria	Proteobacteria	Gammaproteobacteria	Pseudomonadales	Pseudomonadaceae	Pseudomonas
R2AEDEN3_A1	1 read	0.996874	114	99.6454	99	1028	26856	20	846	reversed and complemented	Bacteria	Proteobacteria	Gammaproteobacteria	Burkholderiales	Rhodocyclaceae
R2AEDEN2_H5	1 read	0.994038	105	99.7151	99	1040	21993	26	702	reversed and complemented	Bacteria	Firmicutes	Bacilli	Bacillales	Bacillaceae	Bacillus
R2AEDEN1_F5	1 read	0.995514	84	99.8387	99	4980	26157	211	620	reversed and complemented	Bacteria	Firmicutes	Bacilli	Bacillales	Planococcaceae	Lysinibacillus
Contig_30	2 reads	0.996865	114	99.8742	99	1007	26151	8	814	reversed and complemented	Bacteria	Proteobacteria	Gammaproteobacteria	Burkholderiales	Comamonadaceae	Comamonas
R2AEDEN2_E10	1 read	0.996698	116	99.8762	99	1038	25502	25	808	reversed and complemented	Bacteria	Firmicutes	Bacilli	Bacillales	Bacillaceae	Bacillus
Contig_29	2 reads	0.996872	110	99.8783	99	1028	26157	20	822	reversed and complemented	Bacteria	Firmicutes	Bacilli	Bacillales	Bacillaceae	Bacillus
Contig_8	6 reads	0.997053	114	99.8818	99	1007	26824	8	846	reversed and complemented	Bacteria	Proteobacteria	Gammaproteobacteria	Pseudomonadales	Pseudomonadaceae	Pseudomonas
Contig_21	2 reads	0.99885	116	99.8826	99	1032	26860	22	852	reversed and complemented	Bacteria	Proteobacteria	Gammaproteobacteria	Xanthomonadales	Xanthomonadaceae	Stenotrophomonas
Contig_1	104 reads	0.997874	118	100	99	1006	26991	7	885	reversed and complemented	Bacteria	Firmicutes	Bacilli	Bacillales	Bacillaceae	Bacillus
Contig_43	2 reads	0	88	100	100	4980	26854	211	656	reversed and complemented	Bacteria	Firmicutes	Bacilli	Bacillales	Planococcaceae	Lysinibacillus
R2AEDEN2_B12	1 read	0	111	100	100	1028	26808	20	846	reversed and complemented	Bacteria	Firmicutes	Bacilli	Bacillales	Bacillaceae	Bacillus
R2AEDEN3_F6	1 read	0	103	100	100	1788	26916	104	770	reversed and complemented	Bacteria	Proteobacteria	Gammaproteobacteria	Xanthomonadales	Xanthomonadaceae	Stenotrophomonas

[truncated: 10 more sheets: R2Astandard1, R2Astandard2, R2Astandard3, R2Astandard total, R2Astandard unique, PondwaterEDEN1, PondwaterEDEN2, PondwaterEDEN3, PondwaterEDEN Total, PondwaterEDEN Unique]
