# Supplementary material for: An enhanced domestication method for uncultured bacteria
Source: ISME Commun. 2026 Mar 16;6(1):ycag062. doi: 10.1093/ismeco/ycag062 (PMC13082232; doi:10.1093/ismeco/ycag062)
Supplement: ycag062_Supplemental_Files [file ycag062_supplemental_files.zip › Supplementary_Data_4_ycag062.xlsx]

## Sheet: Sheet 1
Genebank accession ID	Sequence_ID	Strain	Q30 >300bp 16S rDNA sequence
PX068647	Contig_1_104_reads	C-1-104	GCGGAGTGCTTAATGCGTTAACTTCAGCACTAAAGGGCGGAAACCCTCTAACACTTAGCACTCATCGTTTACGGCGTGGACTACCAGGGTATCTAATCCTGTTTGCTCCCCACGCTTTCGCGCCTCAGTGTCAGTTACAGACCAGAAAGTCGCCTTCGCCACTGGTGTTCCTCCATATCTCTACGCATTTCACCGCTACACATGGAATTCCACTTTCCTCTTCTGCACTCAAGTCTCCCAGTTTCCAATGACCCTCCACGGTTGAGCCGTGGGCTTTCACATCAGACTTAAGAAACCACCTGCGCGCGCTTTACGCCCAATAATTCCGGATAACGCTTGCCACCTACGTATTACCGCGGCTGCTGGCACGTAGTTAGCCGTGGCTTTCTGGTTAGGTAC…
PX068648	Contig_2_10_reads	C-2-10	TCACGCGTTAGCTACGTTACTGAGAAGAAACCCTCCCAACAACCAGTTGACATCGTTTAGGGCGTGGACTACCAGGGTATCTAATCCTGTTTGCTCCCCACGCTTTCGTGCATGAGCGTCAGTACAGGTCCAGGGGATTGCCTTCGCCATCGGTGTTCCTCCGCATATCTACGCATTTCACTGCTACACGCGGAATTCCATCCCCCTCTACCGTACTCTAGCCATGCAGTCACAAATGCAGTTCCCAGGTTGAGCCCGGGGATTTCACATCTGTCTTGCATAACCGCCTGCGCACGCTTTACGCCCAGTAATTCCGATTAACGCTTGCACCCTACGTATTACCGCGGCTGCTGGCACGTAGTTAGCCGGTGCTTATTCTTCAGGTACCGTCATTAAGCC…
PX068649	Contig_3_8_reads	C-3-8	TTAGCGCGTTAGCTTCGACACCGAATCGCTAAGCGACCCGACGTCAAGTTCTCATCGTTTACAGCGTGGACTACCAGGGTATCTAATCCTGTTTGCTACCCACGCTTTCGTGCCTCAGCGTCAGAACAGGCCCAGGAGGTTGCCTTCGCCATCGGTGTTCTTCCAGATATCTACGCATTTCACCGCTACACCTGGAGTTCCGCCTCCCTCTACCGTTCTCTAGTCCATCAGTATCGGCCGCAATTCCCAGGTTGAGCCCAGGGCTTTCACAACCGACTTAACGAACCGCCTACGCACGCTTTACGCCCAGTAAATCCGATTAACGCTTGCACCCTCTGTATTACCGCGGCTGCTGGCACAGAGTTAGCCGGTGCTTATTCTGTCGGTACCGTCAAGACT…
PX068650	Contig_4_7_reads	C-4-7	GCGGTCAACTTCACGCGTTAGCTCCGGTACTAAAAGGTTTTACCCTCCCAACACCTAGTTGACATCGTTTAGGGCGTGGACTACCAGGGTATCTAATCCTGTTTGCTACCCACGCTTTCGTGCATGAGCGTCAGTATCGACCCAGGGGGCTGCCTTCGCCATTGGTGTTCCTCCACATCTCTACGCATTTCACTGCTACACGTGGAATTCCACCCCCCTCTGCCGTACTCTAGCTTGCCAGTCATAAGCGCAGTTCCCAGGTTGAGCCCGGGGATTTCACGCCTATCTTAACAAACCGCCTGCGCACGCTTTACGCCCAGTAATTCCGATTAACGCTCGCACCCTACGTATTACCGCGGCTGCTGGCACGTAGTTAGCCGGTGCTTCTTATGCCGGTAC…
PX068651	Contig_5_7_reads	C-5-7	TCACGCGTTAGCTGCGTTACCAAGTCAATTAAGACCCGACAACTAGTTGACATCGTTTAGGGCGTGGACTACCAGGGTATCTAATCCTGTTTGCTCCCCACGCTTTCGTGCATGAGCGTCAGTGTTATCCCAGGGGGCTGCCTTCGCCATCGGTATTCCTCCACATATCTACGCATTTCACTGCTACACGTGGAATTCTACCCCCCTCTGACACACTCTAGCCGTGCAGTCACAAATGCCATTCCCAGGTTAAGCCCGGGGATTTCACACCTGTCTTACACAACCGCCTGCGCACGCTTTACGCCCAGTAATTCCGATTAACGCTCGCACCCTACGTATTACCGCGGCTGCTGGCACGTAGTTAGCCGGTGCTTATTCTTCAGGTACCGTCATTAGACA…
PX068652	Contig_6_7_reads	C-6-7	GCGTTAGCTACGTTACTCAGGATGTAAATCCCGAACAACTAGTCAGCATCGTTTAGGGCGTGGACTACCAGGGTATCTAATCCTGTTTGCTCCCCACGCTTTCGTGCATGAGCGTCAGTGTTATCCCAGGGGGCTGCCTTCGCCATTGGTATTCCTCCACATATCTACGCATTTCACTGCTACACGTGGAATTCTACCCCCCTCTGACACACTCTAGCTATACAGTCACAGGCGCCATTCCCAGGTTAAGCCCGGGGATTTCACGCCTGTCTTGTATAACCGCCTGCGCACGCTTTACGCCCAGTAATTCCGATTAACGCTCGCACCCTACGTATTACCGCGGCTGCTGGCACGTAGTTAGCCGGTGCTTATTCTTCAGGTACCGTCATTCCCGGACTG…
PX068653	Contig_7_7_reads	C-7-7	ACCAGTTGACATCGTTTAGGGCGTGGACTACCAGGGTATCTAATCCTGTTTGCTCCCCACGCTTTCGTGCATGAGCGTCAGTACAGGCCCAGGGGATTGCCTTCGCCATCGGTGTTCCTCCGCATATCTACGCATTTCACTGCTACACGCGGAATTCCATCCCCCTCTGCCGTACTCTAGCTATACAGTCACAAATGCAGTTCCCAGGTTGAGCCCGGGGATTTCACATCTGTCTTACATAACCGCCTGCGCACGCTTTACGCCCAGTAATTCCGATTAACGCTTGCACCCTACGTATTACCGCGGCTGCTGGCACGTAGTTAGCCGGTGCTTATTCTTACGGTACCGTCATTAGCCCACCGTATTAGGGCAGACCGTTTCGTTCCGTACAAAAGCAGT…
PX068654	Contig_8_6_reads	C-8-6	TGCGCCACTAAAAGCTCAAGGCTTCCAACGGCTAGTTGACATCGTTTACGGCGTGGACTACCAGGGTATCTAATCCTGTTTGCTCCCCACGCTTTCGCACCTCAGTGTCAGTATTAGTCCAGGTGGTCGCCTTCGCCACTGGTGTTCCTTCCTATATCTACGCATTTCACCGCTACACAGGAAATTCCACCACCCTCTACCATACTCTAGTCAGTCAGTTTTGAATGCAGTTCCCAGGTTGAGCCCGGGGATTTCACATCCAACTTAACAAACCACCTACGCGCGCTTTACGCCCAGTAATTCCGATTAACGCTTGCACCCTCTGTATTACCGCGGCTGCTGGCACAGAGTTAGCCGGTGCTTATTCTGTCGGTAACGTCAAAACAGTTACGTATTAGG…
PX068655	Contig_9_6_reads	C-9-6	ACCAGTTGACATCGTTTAGGGCGTGGACTACCAGGGTATCTAATCCTGTTTGCTCCCCACGCTTTCGTGCATGAGCGTCAGTACAGGTCCAGGGGATTGCCTTCGCCATCGGTGTTCCTCCGCATATCTACGCATTTCACTGCTACACGCGGAATTCCATCCCCCTCTACCGTACTCTAGCTATACAGTCACAAATGCAGGTCCCAGGTTGAGCCCGGGGATTTCACATCTGTCTTATATAACCGCCTGCGCACGCTTTACGCCCAGTAATTCCGATTAACGCTCGCACCCTACGTATTACCGCGGCTGCTGGCACGTAGTTAGCCGGTGCTTATTCTTACGGTACCGTCATTAGCCCCTTATATTAGAARGRRCCGTTTCGTTCCGTACAAAAGCAGT…
PX068656	Contig_10_6_reads	C-10-6	ACCAGTTGACATCGTTTAGGGCGTGGACTACCAGGGTATCTAATCCTGTTTGCTCCCCACGCTTTCGTGCATGAGCGTCAGTACAGGTCCAGGGGATTGCCTTCGCCATCGGTGTTCCTCCGCATATCTACGCATTTCACTGCTACACGCGGAATTCCATCCCCCTCTACCGTACTCTAGCTATACAGTCACAAATGCAGGTCCCAGGTTGAGCCCGGGGATTTCACATCTGTCTTATATAACCGCCTGCGCACGCTTTACGCCCAGTAATTCCGATTAACGCTCGCACCCTACGTATTACCGCGGCTGCTGGCACGTAGTTAGCCGGTGCTTATTCTTACGGTACCGTCATTAGCCCCCAGTATTAATAGGAGCCGTTTCGTTCCGTACAAAAGCAGT…
PX068657	Contig_11_6_reads	C-11-6	GCTGCGCCACTGACGGGCAAGCCCGCCAACGGCTAGCATTCATCGTTTACGGCGTGGACTACCAGGGTATCTAATCCTGTTTGCTCCCCACGCTTTCGCACCTCAGCGTCAGTATCGGGCCAGTGAGCCGCCTTCGCCACTGGTGTTCTTGCGAATATCTACGAATTTCACCTCTACACTCGCAGTTCCACTCACCTCTCCCGAACTCAAGCTTCCCAGTATCGAAGGCAGTTCTGGAGTTGAGCTCCAGGATTTCACCTCCGACTTAAGAAGCCGCCTACGTGCGCTTTACGCCCAGTAATTCCGAGCAACGCTAGCCCCCTTCGTATTACCGCGGCTGCTGGCACGAAGTTAGCCGGGGCTTATTCTACGGGTACCGTCATTATCTTCCCCGTTAAA…
PX068658	Contig_12_5_reads	C-12-5	GAATGCTTAAAGCGTTAGCTGCGCCACTAGTGAGTAAACCCACTAACGGCTGGCATTCATCGTTTACGGCGTGGACTACCAGGGTATCTAATCCTGTTTGCTCCCCACGCTTTCGTGCCTCAGCGTCAGTATCGGGCCAGTGAGCCGCCTTCGCCACTGGTGTTCTTGCGAATATCTACGAATTTCACCTCTACACTCGCAGTTCCACTCACCTCTCCCGAACTCAAGATCCTCAGTATCAAAGGCAGTTCTGGAGTTGAGCTCCAGGATTTCACCCCTGACTTAAAGACCCGCCTACGCACCCTTTACGCCCAGTGATTCCGAGCAACGCTAGCCCCCTTCGTATTACCGCGGCTGCTGGCACGAAGTTAGCCGGGGCTTATTCTTGCGGTACCGTCA…
PX068659	Contig_13_4_reads	C-13-4	CGGTCAACTTCACGCGTTAGCTCCGGTACTAAATGGTTTTACCCACCCAACACCTAGTTGACATCGTTTAGGGCGTGGACTACCAGGGTATCTAATCCTGTTTGCTACCCACGCTTTCGTGCATGAGCGTCAGTATTGGCCCAGGGGGCTGCCTTCGCCATTGGTGTTCCTCCACATCTCTACGCATTTCACTGCTACACGTGGAATTCCACCCCCCTCTGCCATACTCTAGCCTTCCAGTCACAAGCGCAGTTCCCAGGTTGAGCCCGGGGATTTCACGCCTGTCTTAAAAAACCGCCTGCGCACGCTTTACGCCCAGTAATTCCGATTAACGCTCGCACCCTACGTATTACCGCGGCTGCTGGCACGTAGTTAGCCGGTGCTTCTTATTCCGGTACC…
PX068660	Contig_14_4_reads	C-14-4	TAGTAGACATCGTTTACGGCGTGGACTACCAGGGTATCTAATCCTGTTTGCTCCCCACGCTTTCGCACCTGAGCGTCAGTGTTGTGCCAGGGGGCCGCCTTCGCCACTGGTATTCCTCCAAATCTCTACGCATTTCACCGCTACACTTGGAATTCTACCCCCCTCTCACACACTCTAGTTTTCCAGTTTCAAATGCAATTCCCAGGTTGAGCCCGGGGCTTTCACATCTGACTTAAAAAACCGCCTACGTGCGCTTTACGCCCAGTAATTCCGATTAACGCTTGCACCCTCTGTATTACCGCGGCTGCTGGCACAGAGTTAGCCGGTGCTTCTTCTGCGAGTAACGTCAAAGCTGTGTACTATTAACACACAACTCTTCCTCCTCGCTGAAAGTGCTTT…
PX068661	Contig_15_3_reads	C-15-3	ACTAGTCAGCATCGTTTAGGGCGTGGACTACCAGGGTATCTAATCCTGTTTGCTCCCCACGCTTTCGTGCATGAGCGTCAGTGTTATCCCAGGGGGCTGCCTTCGCCATTGGTATTCCTCCACATATCTACGCATTTCACTGCTACACGTGGAATTCTACCCCCCTCTGACACACTCTAGCTATACAGTCACAGGCGCCATTCCCAGGTTAAGCCCGGGGATTTCACGCCTGTCTTGTATAACCGCCTGCGCACGCTTTACGCCCAGTAATTCCGATTAACGCTCGCACCCTACGTATTACCGCGGCTGCTGGCACGTAGTTAGCCGGTGCTTATTCTTCAGGTACCGTCATTCCCGGACTGTGTTAGAGCCGGTGTTTCTTCCCTGACAAAAGAGCTT…
PX068662	Contig_16_3_reads	C-16-3	CGGGGTGCTTAACGCGTTAGCTGCGACACTGACGAGCAAGCTCGCCAACGTCTAGCACCCATCGTTTACGGCGTGGACTACCAGGGTATCTAATCCTGTTTGCTCCCCACGCTTTCGAGTCTTAGTGTCAGAAACCGTCCAGATAGCCGCCTTCGCCACTGGTGTTCTTCCCAATCTCTACGTATTTCACCACTACACTGGGAATTCCACTATCCTCTCCGGTCCTCTAGTCGCTCAGTCCTGAATGCATTTCTTGAGTTGAGCTCAAGGCTTTCACATCCAACTTGAACAACCACCTACACTCGCTTTACGCCCAGTAATTCCGAACAACGCTAGCCCCCTTCGTCTTACCGCGGCTGCTGGCACGAAGTTAGCCGGGGCTTATTCTGCGGGTACCGT…
PX068663	Contig_17_3_reads	C-17-3	AGGCTGGCATTCATCGTTTACGGCGTGGACTACCAGGGTATCTAATCCTGTTTGCTCCCCACGCTTTCGTGCCTCAGCGTCAGTATCGGGCCAGTGAGCCGCCTTCGCCACTGGTGTTCTTGCGAATATCTACGAATTTCACCTCTACACTCGCAGTTCCACTCACCTCTCCCGAACTCAAGATCTTCAGTATCAAAGGCAGTTCTGGAGTTGAGCTCCAGGATTTCACCCCTGACTTAAAGACCCGCCTACGCACCCTTTACGCCCAGTGATTCCGAGCAACGCTAGCCCCCTTCGTATTACCGCGGCTGCTGGCACGAAGTTAGCCGGGGCTTATTCTTGCGGTACCGTCATTATCTTCCCGCACAAAAGAGCTTTACAACCCTAGGGCCTTCATCA…
PX068664	Contig_18_2_reads	C-18-2	CGAACTTAACGCGTTAGCTTCGACACTGATCTCCGAGTTGAGACCAACATCCAGTTCGCATCGTTTAGGGCGTGGACTACCAGGGTATCTAATCCTGTTTGCTCCCCACGCTTTCGTGCCTCAGCGTCAGTGTTGATCCAGATGGCCGCCTTCGCCACTGATGTTCCTCCCGATCTCTACGCATTTCACCGCTACACCGGGAATTCCACCATCCTCTATCACACTCTAGCGAGCCAGTATCCATCGCCATTCCCAGGTTGAGCCCGGGGATTTCACGACAGACTTAACTCACCGCCTACGCACGCTTTACGCCCAGTAATTCCGATTAACGCTTGCACCCTTCGTATTACCGCGGCTGCTGGCACGAAGTTAGCCGGTGCTTATTCCTCAGGTACCGTC…
PX068665	Contig_19_2_reads	C-19-2	CGGTCACTTCACGCGTTAGCTTCGTTACTGAGTCAGTAAAGACCCAACAACCAGTTGACATCGTTTAGGGCGTGGACTACCAGGGTATCTAATCCTGTTTGCTCCCCACGCTTTCGTGCATGAGCGTCAGTACAGGTCCAGGGGATTGCCTTCGCCATCGGTGTTCCTCCGCATATCTACGCATTTCACTGCTACACGCGGAATTCCATCCCCCTCTACCGTACTCTAGCCTTGCAGTCACAAATGCAGGTCCCAGGTTGAGCCCGGGGATTTCACATCTGTCTTACAAAACCGCCTGCGCACGCTTTACGCCCAGTAATTCCGATTAACGCTCGCACCCTACGTATTACCGCGGCTGCTGGCACGTAGTTAGCCGGTGCTTATTCTTACGGTACCGTC…
PX068666	Contig_20_2_reads	C-20-2	ACTTATCGCGTTAGCTACGGCACGGCAGGGGTCAACTCCCACCACACCAAGTGTTCATCGTTTAAGGCATGGACTACCAGGGTATCTAATCCTGTTTGCTACCCATGCTTTCGTGCCTCAGCGTCAGTTACTGTCCAGGTGGCCGCCTTCGCCACTGGTATTCCTCCACATCTCTACGCATTTCACCGCTACACGTGGAATTCTACCACCCTCTCCAGTACTCTAGCGTTCCAGTCTGAGATGCAGTTCCCAGGTTAAGCCCGGGGATTGCACATCTCACTTAAAACACCGCCTGCGCACCCTTTACGCCCAATAATTCCGAATAACGCTTGCCCCCTCTGTATTACCGCGGCTGCTGGCACAGAGTTAGCCGGGGCTTCCTCTCCGGGTACCGTCAAG…
PX068667	Contig_21_2_reads	C-21-2	ACGCGTTAGCTTCGATACTGCGTGCCAAATTGCACCCAACATCCAGTTCGCATCGTTTAGGGCGTGGACTACCAGGGTATCTAATCCTGTTTGCTCCCCACGCTTTCGTGCCTCAGTGTCAGTGTTGGTCCAGGTAGCTGCCTTCGCCATGGATGTTCCTCCCGATCTCTACGCATTTCACTGCTACACCGGGAATTCCACTACCCTCTACCACACTCTAGTTGCCCAGTATCCACTGCAATTCCCAGGTTGAGCCCAGGGCTTTCACAACAGACTTAAACAACCACCTACGCACGCTTTACGCCCAGTAATTCCGAGTAACGCTTGCACCCTTCGTATTACCGCGGCTGCTGGCACGAAGTTAGCCGGTGCTTATTCTTTGGGTACCGTCAGAACAAC…
PX068668	Contig_22_2_reads	C-22-2	CTTCACGCGTTAGCTTCGTTACTGAACAGCAAGCCGTCCAACAACCAGTTGACATCGTTTAGGGCGTGGACTACCAGGGTATCTAATCCTGTTTGCTCCCCACGCTTTCGTGCATGAGCGTCAGTACAGGCCCAGGGGATTGCCTTCGCCATCGGTGTTCCTCCGCATATCTACGCATTTCACTGCTACACGCGGAATTCCATCCCCCTCTGCCGTACTCCAGCCTTGCAGTCACAAGTGCAGTTCCCAGGTTAAGCCCGGGGATTTCACACCTGTCTTGCAAGACCGCCTGCGCACGCTTTACGCCCAGTAATTCCGATTAACGCTCGCACCCTACGTATTACCGCGGCTGCTGGCACGTAGTTAGCCGGTGCTTATTCTTCAGGTACCGTCATCCCC…
PX068669	Contig_23_2_reads	C-23-2	GGGGTCACTTCACGCGTTAGCTTCGTTACTGAGAAGAAACCCTCCCAACAACCAGTTGACATCGTTTAGGGCGTGGACTACCAGGGTATCTAATCCTGTTTGCTCCCCACGCTTTCGTGCATGAGCGTCAGTACAGGTCCAGGGGATTGCCTTCGCCATCGGTGTTCCTCCGCATATCTACGCATTTCACTGCTACACGCGGAATTCCATCCCCCTCTACCGTACTCTAGCTATGCAGTCACAAATGCAGTTCCCAGGTTGAGCCCGGGGATTTCACATCTGTCTTGCATAACCGCCTGCGCACGCTTTACGCCCAGTAATTCCGATTAACGCTTGCACCCTACGTATTACCGCGGCTGCTGGCACGTAGTTAGCCGGTGCTTATTCTTCAGGTACCGT…
PX068670	Contig_24_2_reads	C-24-2	CTGAGAGCCTGATTGCTCCCAACGTCCAGTTCGCATCGTTTAGGGCGTGGACTACCAGGGTATCTAATCCTGTTTGCTCCCCACGCTTTCGTGCCTCAGTGTCAGTGCTGGTCCAGAGAGCCGCCTTCGCAACTGATGTTCCTCCCGATCTCTACGCATTTCACTGCTACACCGGGAATTCCACTCTCCTCTACCGCACTCTAGCGAGCCAGTATCCATCGCCATTCCCAGGTTGAGCCCGGGGCTTTCACGACAGACTTAACTCACCACCTACGCACGCTTTACGCCCAGTAATTCCGAGTAACGCTTGCACCCTTCGTATTACCGCGGCTGCTGGCACGAAGTTAGCCGGTGCTTATTCTTTGGGTACCGTCAGAACACCAGGGTATTAACCCAGTG…
PX068671	Contig_25_2_reads	C-25-2	CGCGTTAGCTCCGGTACTAAAAGGTTTTACCCTCCCAACACCTAGTTGACATCGTTTAGGGCGTGGACTACCAGGGTATCTAATCCTGTTTGCTACCCACGCTTTCGTGCATGAGCGTCAGTATCGACCCAGGGGGCTGCCTTCGCCATTGGTGTTCCTCCACATCTCTACGCATTTCACTGCTACACGTGGAATTCCACCCCCCTCTGCCGTACTCTAGCCTGCCAGTCATAAGCGCAGTTCCCAGGTTGAGCCCGGGGATTTCACGCCTATCTTAACAAACCGCCTGCGCACGCTTTACGCCCAGTAATTCCGATTAACGCTCGCACCCTACGTATTACCGCGGCTGCTGGCACGTAGTTAGCCGGTGCTTCTTATTCCGGTACCGTCATCCGCACA…
PX068672	Contig_26_2_reads	C-26-2	GCGTTAGCTTCGTTACTGAGAAGAAACCCTCCCAACAACCAGTTGACATCGTTTAGGGCGTGGACTACCAGGGTATCTAATCCTGTTTGCTCCCCACGCTTTCGTGCATGAGCGTCAGTACAGGTCCAGGGGATTGCCTTCGCCATCGGTGTTCCTCCGCATATCTACGCATTTCACTGCTACACGCGGAATTCCATCCCCCTCTACCGTACTCAAGTCATGCAGTCACAAATGCAGTTCCCAGGTTGAGCCCGGGGATTTCACATCTGTCTTGCATAACCGCCTGCGCACGCTTTACGCCCAGTAATTCCGATTAACGCTTGCACCCTACGTATTACCGCGGCTGCTGGCACGTAGTTAGCCGGTGCTTATTCTTCAGGTACCGTCATTAGTTCACGG…
PX068673	Contig_27_2_reads	C-27-2	GCGTTAGCTTCGTTACTCAAGAAGTCACCTTCCCGAACAACTAGTCGACATCGTTTAGGGCGTGGACTACCAGGGTATCTAATCCTGTTTGCTCCCCACGCTTTCGTGCATGAGCGTCAGTACAGGCCCAGGGGGCTGCCTTCGCCATCGGTGTTCCTCCTGATATCTACGCATTTCACTGCTACACCAGGAATTCCACCCCCCTCTGCCGTACTCCAGTTACACAGTCACAAACGCAGTTCCCAGGTTAAGCCCGGGGATTTCACATCTGTCTTATGCAACCGCCTGCGCACGCTTTACGCCCAGTAATTCCGATTAACGCTCGCACCCTACGTATTACCGCGGCTGCTGGCACGTAGTTAGCCGGTGCTTCTTCTTACAGTACCGTCATCCGCACAG…
PX068674	Contig_28_2_reads	C-28-2	AATGGTTTTACCCACCCAACACCTAGTTGACATCGTTTAGGGCGTGGACTACCAGGGTATCTAATCCTGTTTGCTACCCACGCTTTCGTGCATGAGCGTCAGTATTGGCCCAGGGGGCTGCCTTCGCCATTGGTGTTCCTCCACATCTCTACGCATTTCACTGCTACACGTGGAATTCCACCCCCCTCTGCCATACTCTAGCCTTGCAGTCACAAGCGCAGTTCCCAGGTTGAGCCCGGGGATTTCACGCCTGTCTTACAAAACCGCCTGCGCACGCTTTACGCCCAGTAATTCCGATTAACGCTCGCACCCTACGTATTACCGCGGCTGCTGGCACGTAGTTAGCCGGTGCTTCTTATGCCGGTACCGTCATCCGCACAGGGTATTAACCCATGCGAT…
PX068675	Contig_29_2_reads	C-29-2	CACTTAGCACTCATCGTTTACGGCGTGGACTACCAGGGTATCTAATCCTGTTTGCTCCCCACGCTTTCGCGCCTCAGTGTCAGTTACAGACCAGAAAGTCGCCTTCGCCACTGGTGTTCCTCCATATCTCTACGCATTTCACCGCTACACATGGAATTCCACTTTCCTCTTCTGCACTCAAGTCTCCCAGTTTCCAATGACCCTCCACGGTTGAGCCGTGGGCTTTCACATCAGACTTAAGAAACCACCTGCGCGCGCTTTACGCCCAATAATTCCGGATAACGCTTGCCACCTACGTATTACCGCGGCTGCTGGCACGTAGTTAGCCGTGGCTTTCTGGTTAGGTACCGTCAAGGTGCCAGCTTATTCAACTAGCACTTGTTCTTCCCTAACAACAAA…
PX068676	Contig_30_2_reads	C-30-2	ACCAGTTGACATCGTTTAGGGCGTGGACTACCAGGGTATCTAATCCTGTTTGCTCCCCACGCTTTCGTGCATGAGCGTCAGTGCAGGCCCAGGGGATTGCCTTCGCCATCGGTGTTCCTCCGCATATCTACGCATTTCACTGCTACACGCGGAATTCCATCCCCCTCTGCCGCACTCTAGCTTTGCAGTCACAATGGCAGTTCCCAGGTTGAGCCCGGGGATTTCACCACTGTCTTACAAAACCGCCTGCGCACGCTTTACGCCCAGTAATTCCGATTAACGCTTGCACCCTACGTATTACCGCGGCTGCTGGCACGTAGTTAGCCGGTGCTTATTCTTACGGTACCGTCATGACCCGGGGGTATTAGCCCCAGGCTTTTCGTTCCGTACAAAAGCAGT…
PX068677	Contig_31_2_reads	C-31-2	ACCAGTTGACATCGTTTAGGGCGTGGACTACCAGGGTATCTAATCCTGTTTGCTCCCCACGCTTTCGTGCATGAGCGTCAGTACAGGTCCAGGGGATTGCCTTCGCCATCGGTGTTCCTCCGCATATCTACGCATTTCACTGCTACACGCGGAATTCCATCCCCCTCTACCGTACTCTAGCTATGCAGTCACAAATGCAGGTCCCAGGTTGAGCCCGGGGATTTCACATCTGTCTTACATAACCGCCTGCGCACGCTTTACGCCCAGTAATTCCGATTAACGCTCGCACCCTACGTATTACCGCGGCTGCTGGCACGTAGTTAGCCGGTGCTTATTCTTACGGTACCGTCATTAGCCCCCAGTATTAATAGAGACCGTTTCGTTCCGTACAAAAGCAGT…
PX068678	Contig_32_2_reads	C-32-2	CATCGTTTAGGGCGTGGACTACCAGGGTATCTAATCCTGTTTGCTCCCCACGCTTTCGTGCATGAGCGTCAGTATCGACCCAGGGGGCTGCCTTCGCCATTGGTGTTCCTCCACATCTCTACGCATTTCACTGCTACACGTGGAATTCCACCCCCCTCTGCCGTACTCTAGCTTGCCAGTCATAAGCGCAGTTCCCAGGTTGAGCCCGGGGATTTCACGCCTATCTTAACAAACCGCCTGCGCACGCTTTACGCCCAGTAATTCCGATTAACGCTCGCACCCTACGTATTACCGCGGCTGCTGGCACGTAGTTAGCCGGTGCTTCTTATTCCGGTACCATCATCCACACAGGGTATTAACCCATGCGATTTTTTCCCGGCCGAAAGAGCTTTACAACCC…
PX068679	Contig_33_2_reads	C-33-2	CCTAGTTGACATCGTTTAGGGCGTGGACTACCAGGGTATCTAATCCTGTTTGCTACCCACGCTTTCGTGCATGAGCGTCAGTATTGGCCCAGGGGGCTGCCTTCGCCATTGGTGTTCCTCCACATCTCTACGCATTTCACTGCTACACGTGGAATTCCACCCCCCTCTGCCATACTCTAGCCTTCCAGTCACAAGCGCAGTTCCCAGGTTGAGCCCGGGGATTTCACGCCTGTCTTAAAAAACCGCCTGCGCACGCTTTACGCCCAGTAATTCCGATTAACGCTCGCACCCTACGTATTACCGCGGCTGCTGGCACGTAGTTAGCCGGTGCTTCTTATTCCGGTACCATCATCCACACAGGGTATTAACCTGTGCGATTTTTTCCCGGCCGAAAGAGCT…
PX068680	Contig_34_2_reads	C-34-2	CCAGTTGACATCGTTTAGGGCGTGGACTACCAGGGTATCTAATCCTGTTTGCTCCCCACGCTTTCGTGCATGAGCGTCAGTACAGGCCCAGGGGATTGCCTTCGCCATCGGTGTTCCTCCGCATATCTACGCATTTCACTGCTACACGCGGAATTCCATCCCCCTCTGCCGTACTCTAGCTATGCAGTCACAAATGCAGTTCCCAGGTTGAGCCCGGGGATTTCACATCTGTCTTACATAACCGCCTGCGCACGCTTTACGCCCAGTAATTCCGATTAACGCTTGCACCCTACGTATTACCGCGGCTGCTGGCACGTAGTTAGCCGGTGCTTATTCTTACGGTACCGTCATTAGCCTCCTGTATTAGAGGAGACCGTTTCGTTCCGTACAAAAGCAGTT…
PX068681	Contig_35_2_reads	C-35-2	ACCAGTTGACATCGTTTAGGGCGTGGACTACCAGGGTATCTAATCCTGTTTGCTCCCCACGCTTTCGTGCATGAGCGTCAGTACAGGTCCAGGGGATTGCCTTCGCCATCGGTGTTCCTCCGCATATCTACGCATTTCACTGCTACACGCGGAATTCCATCCCCCTCTACCGTACTCTAGCTATACAGTCACAAATGCAGTTCCCAGGTTGAGCCCGGGGATTTCACATCTGTCTTATATAACCGCCTGCGCACGCTTTACGCCCAGTAATTCCGATTAACGCTTGCACCCTACGTATTACCGCGGCTGCTGGCACGTAGTTAGCCGGTGCTTATTCTTACGGTACCGTCATGAGCCCCCCGTATTAAGAGAGACCTTTTCGTTCCGTACAAAAGCAGT…
PX068682	Contig_36_2_reads	C-36-2	CACATCTAGCGCCCAACGTTTACGGCATGGACTACCAGGGTATCTAATCCTGTTCGCTCCCCATGCTTTCGCTCCTCAGCGTCAGTTACGGCCCAGAGATCTGCCTTCGCCATCGGTGTTCCTCCTGATATCTGCGCATTCCACCGCTACACCAGGAATTCCAATCTCCCCTACCGCACTCTAGTTTGCCCGTACCCACTGCAGGCTGGAGGTTGAGCCTCCAGTTTTCACAGCAGACGCGACAAACCGCCTACGAGCTCTTTACGCCCAATAATTCCGGATAACGCTTGCACCCTACGTATTACCGCGGCTGCTGGCACGTAGTTAGCCGGTGCTTTTTCTGCAGGTACCGTCACTTTCGCTTCTTCCCTACTAAAAGAGGTTTACAACCCGAAGGCC…
PX068683	Contig_37_2_reads	C-37-2	ACAACTAGCGCCCACCGTTTACGGCGTGGACTACCAGGGTATCTAATCCTGTTCGCTCCCCACGCTTTCGCTCCTCAGTGTCAGTAATGGCCCAGAGACCTGCCTTCGCCATCGGTGTTCCTCCTGATATCTGCGCATTCCACCGCTACACCAGGAATTCCAGTCTCCCCTACCACACTCTAGTCAACCCGTATCGAATGCAGGTCCGAGGTTAAGCCTCAGAATTTCACATCCGACGTGATCAACCACCTACGAGCTCTTTACGCCCAATAATTCCGGACAACGCTTGCACCCTATGTATTACCGCGGCTGCTGGCACATAGTTAGCCGGTGCTTCTTCTGCAGGTACCTTCACTTTCGCTTATTCCCTGCTGAAAGAGGTTTACAACCCGAAGGCCT…
PX068684	Contig_38_2_reads	C-38-2	CACCTAGTACCCACCGTTTACGGCGTGGACTACCAGGGTATCTAAGCCTGTTTGCTACCCACGCTTTCGCTTCTCAGCGTCAGGAAATGTCCAGAGAACCGCCTTCGCCACCGGTGTTCCTCCTGATATCTGCGCATTCCACCGCTCCACCAAGAATTCCGTTCTCCCCTACATTCCTCTAGTCTGCCCGTATCGAGAGCAGGCTCAGGGTTGAGCCCTGAGTTTTCACTTTCGACGCGACAGACCGCCTACAAGCTCTTTACGCCCAATAATTCCGGACAACGCTCGCACCCTACGTATCACCGCGGCTGCTGGCACGTAGTTGGCCGGTGCTTCTTCTGCAGGTACCGTCACGTGTTGCTTCGTCCCTGCTGAAAGCGGTTTACAACCCGAAGGCCG…
PX068685	Contig_39_2_reads	C-39-2	GCTAGCACTCATCGTTTACGGCGTGGACTACCAGGGTATCTAATCCTGTTTGATCCCCACGCTGTCGTGCATGAGCGTCAGAAACGAGCCAGTGAGCCGCCTTCGCCACCGGTGTTCTTCCCAATATCTACGAATTTCACCTCTACACTGGGAATTCCACTCACCTCTCTCGTCCTCGAGCTTCACAGTTTCAATGGCAGTTCCGGAGTTGAGCTCCGGGCTTTCACCACTGACTTGGGAAGCCGCCTGCGCACGCTTTACGCCCAGTAATTCCGAACAACGCTAGCCCCCTTCGTATTACCGCGGCTGCTGGCACGAAGTTAGCCGGAGCTTATTCTCCCGGTACAGTCATTATCTTCCCGGGTAAAAGAGCTTTACAACCCGAAGGCCTTCATCACT…
PX068686	Contig_40_2_reads	C-40-2	TCCAACGGCTGGCATCCATCGTTTACGGCGTGGACTACCAGGGTATCTAATCCTGTTTGCTCCCCACGCTTTCGCACCTCAGCGTCAGTACCGGGCCAGTGAGCCGCCTTCGCCACTGGTGTTCTTGCGAATATCTACGAATTTCACCTCTACACTCGCAGTTCCACTCACCTCTCCCGGACTCAAGATCCCCAGTATCAAAGGCAGTTCCAAGGTTGAGCCTTGGGATTTCACCTCTGACTTAAAGATCCGCCTACGTGCGCTTTACGCCCAGTAAATCCGAACAACGCTAGCCCCCTTCGTATTACCGCGGCTGCTGGCACGAAGTTAGCCGGGGCTTATTCTCCTGGTACCGTCATTATCTTCCCAGGTAAAAGAGCTTTACAACCCTAAGGCCTT…
PX068687	Contig_41_2_reads	C-41-2	TAGGCTAGCATTCATCGTTTACGGCGTGGACTACCAGGGTATCTAATCCTGTTTGCTCCCCACGCTTTCGCACCTCAGCGTCAGTATCGGGCCAGTGAGCCGCCTTCGCCACTGGTGTTCTTGCGAATATCTACGAATTTCACCTCTACACTCGCAGTTCCACTCACCTCTCCCGAACTCAAGCTTCCCAGTATCGAAGGCAGTTCTGGAGTTGAGCTCCAGGATTTCACCTCCGACTTAAGAAGCCGCCTACGTGCGCTTTACGCCCAGTAATTCCGAGCAACGCTAGCCCCCTTCGTATTACCGCGGCTGCTGGCACGAAGTTAGCCGGGGCTTATTCTACGGGTACCGTCATTATCTTCCCCGTTAAAAGGACTTTACAACCCTAGGGCCTTCATC…
PX068688	Contig_42_2_reads	C-42-2	CAGCTAGTTATCATCGTTTACGGCGTGGACTACCAGGGTATCTAATCCTGTTTGCTCCCCACGCTTTCGCACCTCAGCGTCAATACTTGTCCAGTCAGTCGCCTTCGCCACTGGTGTTCTTCCGAATATCTACGAATTTCACCTCTACACTCGGAATTCCACTGACCTCTCCAAGATTCTAGCTACCTAGTTTCAAAGGCAGTTCCGGGGTTGAGCCCCGGGCTTTCACCTCTGACTTGAATAGCCGCCTACGTGCGCTTTACGCCCAGTAATTCCGAACAACGCTAGCCCCCTCCGTATTACCGCGGCTGCTGGCACGGAGTTAGCCGGGGCTTATTCTCCCGGTACTGTCATTATCATCCCGGGTAAAAGAGCTTTACGACCCTAAGGCCTTCATCA…
PX068689	Contig_43_2_reads	C-43-2	CGTTAGCTGCAGCACTAAGGGGCGGAAACCCCCTAACACTTAGCACTCATCGTTTACGGCGTGGACTACCAGGGTATCTAATCCTGTTTGCTCCCCACGCTTTCGCGCCTCAGTGTCAGTTACAGACCAGATAGTCGCCTTCGCCACTGGTGTTCCTCCAAATCTCTACGCATTTCACCGCTACACTTGGAATTCCACTATCCTCTTCTGCACTCAAGTCTCCCAGTTTCCAATGACCCTCCACGGTTGAGCCGTGGGCTTTCACATCAGACTTAAGAAACCACCTGCGCGCGCTTTACGCCCAATAATTCCGGACAACGCTTGCCACCTACGTATTACCGCGGCTGCTGGCACGTAGTTAGCCGTGGCTTTCTAATAAGGTACCGTCAAGGTACAGCC…
PX068690	Contig_44_2_reads	C-44-2	TCTTCCCGAACAAAAGCGGTTTACAACCCGAAGGCCTTCTTCCCGCACGCGGCATGGCTGGATCAGGGTTGCCCCCATTGTCCAAAATTCCCCACTGCTGCCTCCCGTAGGAGTCTGGGCCGTGTCTCAGTCCCAGTGTGGCTGGTCGTTCTCTCAAACCAGCTACTGATCGTCGCCTTGGTGGGCTTTTACCCCACCAACTAGCTAATCAGGCTTCGGCCGCTCCAATAGTGAGAGGTCTTGCGATCCCCCTCTTTCCTCCGTAGAGAATATGCGGTATTAGCACAACTTTCGCTGCGTTATCCCCCGCTACTGGGCACGTTCCGAAGTATTACTCACCCGTTCGCCACTCGCCGCCAGGGTTGCCCCCGCGCTGCCGTTCGACTTGCATGTGTAAGG…
PX068691	PondwaterEDEN1_B8	PWE1-B8	TTGACATCGTTTAGGGCGTGGACTACCAGGGTATCTAATCCTGTTTGCTCCCCACGCTTTCGTGCATGAGCGTCAGTACAGGTCCAGGGGATTGCCTTCGCCATCGGTGTTCCTCCGCATATCTACGCATTTCACTGCTACACGCGGAATTCCATCCCCCTCTACCGTACTCTAGCTATACAGTCACAAATGCAGGTCCCAGGTTGAGCCCGGGGATTTCACATCTGTCTTATATAACCGCCTGCGCACGCTTTACGCCCAGTAATTCCGATTAACGCTCGCACCCTACGTATTACCGCGGCTGCTGGCACGTAGTTAGCCGGTGCTTATTCTTACGGTACCGTCATTAGCCCCTTGTATTAGAAAGGACCGTTTCGTTCCGTACAAAAGCAGTTTACA…
PX068692	PondwaterEDEN1_G7	PWE1-G7	AGGCTAGCTCTCATAGTTTACGGCGTGGACTACCAGGGTATCTAATCCTGTTTGCTCCCCACGCTTTCGCACCTCAGCGTCAGTACCGGACCAGTGAGCCGCCTTCGCCACTGGTGTTCTTCCTAATATCTACGAATTCCACCTCTACACTAGGAGTTCCACTCACCTCTTCCGGACTCTAGATCGCCAGTATTAAAGGCAGTTCCAGGGTTGAGCCCTGGGATTTCACCCCTAACTTAACGATCCGCCTACGTGCGCTTTACGCCCAGTAAATCCGAACAACGCTAGCCCCCTTCGTATTACCGCGGCTGCTGGCACGAAGTTAGCCGGGGCTTTTTCTGTAGGTACCGTCATTATCTTCCCTACTAAAAGAGCTTTACAACCCTAAGGCCTTCATCA…
PX068693	PondwaterEDEN1_H7	PWE1-H7	GGCTAGCATTCATCGTTTACGGCGTGGACTACCAGGGTATCTAATCCTGTTTGCTCCCCACGCTTTCGCACCTCAGCGTCAGTACCGGACCAGTAAGCCGCCTTCGCCACTGGTGTTCTTCCGAATATCTACGAATTTCACCTCTACACTCGGAGTTCCACTTACCTCTTCCGGACTCAAGACTTCCAGTATCGAAGGCCGTTCCAGGGTTGAGCCCTGGGATTTCACCTCCGACTTAAAAGCCCGCCTACGTGCGCTTTACGCCCAGTGATTCCGAGCAACGCTAGCCCCCTTCGTATTACCGCGGCTGCTGGCACGAAGTTAGCCGGGGCTTATTCTGCGGGTACCGTCATTATCGTCCCCGCCAAAAGAGCTTTACAATCCGAAGACCTTCATCAC…
PX068694	PondwaterEDEN2_B11	PWE2-B11	CTTATCGCTTTTGCTAAGACGCTGGCTGTGTATCGCCAACATCGAGTAATCATCGTTTACAGTGTGGACTACCAGGGTATCTAATCCTGTTTGATCCCCACACTTTCGTGCCTCAGCGTCAGTTACAGTCTAGTAAGCTGCCTTCGCTATCGGTGTTCTTGACGATATCTATGCATTTCACCGCTACACCGTCAATTCCGCCTACCTCGTCTGTACTCAAGTCCTCCAGTATCAATTGCACCTCGACAGTTAAGCTGCCGTATTTCACAACTGACTTAATGGACCGCCTACGCACCCTTTAAACCCAATAAATCCGGACAACGCTTGCCACCTACGTATTACCGCGGCTGCTGGCACGTAGTTAGCCGTGGCTTATTCACCAGGTACCTTCAATTTCCC…
PX068695	PondwaterEDEN2_B12	PWE2-B12	ACCAGTTGACATCGTTTAGGGCGTGGACTACCAGGGTATCTAATCCTGTTTGCTCCCCACGCTTTCGTGCATGAGCGTCAGTACAGGTCCAGGGGATTGCCTTCGCCATCGGTGTTCCTCCGCATATCTACGCATTTCACTGCTACACGCGGAATTCCATCCCCCTCTACCGTACTCTAGCGATGCAGTCACAAATGCAGGTCCCAGGTTGAGCCCGGGGATTTCACATCTGTCTTACATCACCGCCTGCGCACGCTTTACGCCCAGTAATTCCGATTAACGCTCGCACCCTACGTATTACCGCGGCTGCTGGCACGTAGTTAGCCGGTGCTTATTCTTACGGTACCGTCATTAGCCCACTGTATTAAAGCGAACCGTTTCGTTCCGTACAAAAGCAGT…
PX068696	PondwaterEDEN2_C11	PWE2-C11	GAGTGTTCATCGTTTAGGGCGTGGACTACCAGGGTATCTAATCCTGTTTGATCCCCACGCTTTCGTGCCTCAGCGTCAATCATACCATAGTAAGCTGCCTTCGCAATTGGTGTTCTGTGACATATCTATGCATTTCACCGCTACTTGTCACATTCCGCCTACCTCTAGTACATTCAAGCCCATCAGTATCAAGGGCACTGCGATAGTTAAGCTACCGTCTTTCACCCCTGACTTAATAGGCCGCCTACGCACCCTTTAAACCCAATAAATCCGGATAACGCTTGGATCCTCCGTATTACCGCGGCTGCTGGCACGGAGTTAGCCGATCCTTATTCTTACAGTACATTCAGCTCGATTCACGAATCGAGGTTTATTCCCGTATAAAAGCAGTTTACAACC…
PX068697	PondwaterEDEN2_D11	PWE2-D11	CCTCAGTGTCAGTTACAGTTTTGTGAGCTGCCTTCGCAATCGGTGTTCTATGACATCTCTATGTATTTCACCACTACATGTCATATTCCGCCCACAGCAACTGTACTCAAGCCCTACAGTATCAATGGCAATTTCTGGGTTAAGCCCAGAGATTTCACCACTGACTTATAAGGCCACCTACGCTCCCTTTAAACCCAATGAATCCGGATAACGCTTGCATCCTTCGTCTTACCGCGGCTGCTGGCACGAAGTTAGCCGATGCTTATTCTCACCATACTATCAGCTCCCCTCACGAGGGAAGGTTTTCTCCGGTGTAAAAGCAGTTTACAACCCATAGGGCCGTCTTCCTGCACGCGGCATGGCTGGATCACCCTTGCGGGCATTGTCCAATATTCCTTA…
PX068698	PondwaterEDEN2_D12	PWE2-D12	GTCACTTCACGCGTTAGCTCCGGTACTAAAAGGTTTTACCCTCCCAACACCTAGTTGACATCGTTTAGGGCGTGGACTACCAGGGTATCTAATCCTGTTTGCTACCCACGCTTTCGTGCATGAGCGTCAGTATCGACCCAGGGGGCTGCCTTCGCCATTGGTGTTCCTCCACATCTCTACGCATTTCACTGCTACACGTGGAATTCCACCCCCCTCTGCCGTACTCTAGCTTGCCAGTCATAAGCGCAGTTCCCAGGTTGAGCCCGGGGATTTCACGCCTATCTTAACAAACCGCCTGCGCACGCTTTACGCCCAGTAATTCCGATTAACGCTCGCACCCTACGTATTACCGCGGCTGCTGGCACGTAGTTAGCCGGTGCTTCTTATGCCGGTACCGTC…
PX068699	PondwaterEDEN2_F2	PWE2-F2	CGCTATCGTGCATGAGCGTCAGAAACGGGCCAGTGAGCCGCCTTCGCCACCGGTGTTCTTCCCAATATCTACGAATTTCACCTCTACACTGGGAATTCCACTCACCTCTCCCGTACTCGAGCCTCACAGTTTCAAGGGCAGTTCCAGAGTTGAGCTCTGGGCTTTCACCCCTGACTTGAGAGACCGCCTGCGCACGCTTTACGCCCAGTAATTCCGAACAACGCTAGCCCCCTTCGTATTACCGCGGCTGCTGGCACGAAGTTAGCCGGAGCTTATTCTCCCGGTACAGTCATTATCTTCCCGGGTAAAAGAGCTTTACAACCCTAAGGCCTTCATCACTCACGCGGCATGGCTGGATCAGGGTTTCCCCCATTGTCCAAGATTCCCAACTGCTGCCTC…
PX068700	PondwaterEDEN2_G1	PWE2-G1	CGGCGTGGACTACCAGGGTATCTAATCCTGTTTGCTACCCACGCTTTCGCTCCTCAGCGTCAGTATCGGCCCAGAGCGGCGCCTTCGCCACCGGTGTTCCTCCTAATATCTGCGCATTTCACCGCTACACTAGGAATTCCCCGCTCCCCTACCGAACTCTAGTTCAGCAGTATCGGGTGGCGTCTCTGGGTTAAGCCCAGAGTTTTCACACCCGACTTACTGAACCGCCTACGAGCTCTTTACGCCCAATAAATCCGGACAACGCTTGGTGCCTACGTGTCACCGCGGCTGCTGGCACGTAGTTGGCCGCACCTTATTCTGCAGGTACCGTCATTTTCGTTCCTGCCAAAAGCGGTTTACAACCCGAAGGCCTTCTTCCCGCACGCGGCGTTGCTGCGT…
PX068701	PondwaterEDEN2_G2	PWE2-G2	ACACCTAGTTGACATCGTTTAGGGCGTGGACTACCAGGGTATCTAATCCTGTTTGCTACCCACGCTTTCGTGCATGAGCGTCAGTATCGACCCAGGGGGCTGCCTTCGCCATTGGTGTTCCTCCACATCTCTACGCATTTCACTGCTACACGTGGAATTCCACCCCCCTCTGCCGTACTCTAGCCTTCCAGTCACAAGCGCAGTTCCCAGGTTGAGCCCGGGGATTTCACGCCTGTCTTAAAAAACCGCCTGCGCACGCTTTACGCCCAGTAATTCCGATTAACGCTCGCACCCTACGTATTACCGCGGCTGCTGGCACGTAGTTAGCCGGTGCTTCTTATGCCGGTACCGTCATCCGCACAGGGTATTAACCCATACGATTTCTTCCCGGCCGAAAGA…
PX068702	PondwaterEDEN2_H2	PWE2-H2	CCTAGTTCGCATCGTTTAGGGCGTGGACTACCAGGGTATCTAATCCTGTTTGCTCCCCACGCTTTCGTGCATGAGCGTCAGTGTTGACCCAGGGGGCTGCCTTCGCCATCGGTGTTCCTCCACATCTCTACGCATTTCACTGCTACACGTGGAATTCCACCCCCCTCTGCCACACTCGAGTCCTACAGTCACAAACGCAGTTCCCAGGTTAAGCCCGGGGATTTCACATCTGTCTTATAGAACCGCCTGCGCACGCTTTACGCCCAGTAATTCCGATTAACGCTCGCACCCTACGTATTACCGCGGCTGCTGGCACGTAGTTAGCCGGTGCTTCTTCTTCAGGTACCGTCATTAGCCTCTCGTATTAGAAGAGACCGTTTCGTTCCTGCCGAAAGAGCT…
PX068703	R2Astandard2_B03	R2AS2-B03	ACCAGTTGACATCGTTTAGGGCGTGGACTACCAGGGTATCTAATCCTGTTTGCTCCCCACGCTTTCGTGCATGAGCGTCAGTACAGGTCCAGGGGATTGCCTTCGCCATCGGTGTTCCTCCGCATATCTACGCATTTCACTGCTACACGCGGAATTCCATCCCCCTCTACCGTACTCTAGCTATACAGTCACAAATGCAGGTCCCAGGTTGAGCCCGGGGATTTCACATCTGTCTTATATAACCGCCTGCGCACGCTTTACGCCCAGTAATTCCGATTAACGCTCGCACCCTACGTATTACCGCGGCTGCTGGCACGTAGTTAGCCGGTGCTTATTCTTACGGTACCGTCATTAGCCCCCTTTATTAGAAGAGACCGTTTCGTTCCGTACAAAAGCAGT…
PX068704	R2Astandard2_D03	R2AS2-D03	GGCATTCATCGTTTACGGCGTGGACTACCAGGGTATCTAATCCTGTTTGCTCCCCACGCTTTCGCACCTCAGCGTCAGTATCGAGCCAGTGAGCCGCCTTCGCCACTGGTGTTCCTCCGAATATCTACGAATTTCACCTCTACACTCGGAATTCCACTCACCTCTCTCGAACTCCAGACTGATAGTTTCAAAGGCAGTTCCAAGGTTGAGCCCTGGGATTTCACCTCTGACTTTCCAGTCCGCCTACGTGCGCTTTACGCCCAGTAATTCCGAACAACGCTAGCCCCCTCCGTATTACCGCGGCTGCTGGCACGGAGTTAGCCGGGGCTTCTTCTGCTGGTACCGTCATTATCTTCCCAGCTGAAAGAGCTTTACAACCCTAAGGCCTTCATCACTCAC…
PX068705	R2Astandard2_E03	R2AS2-E03	CTAATCCTGTTTGCTACCCACACTTTCGAGCCTCAACGTCAGTTACAGTCCAGTAAGCCGCCTTCGCCACTGGTGTTCTTCCATATATCTACGCATTCCACCGCTACACATGGAGTTCCACTTACCTCTACTGCACTCAAGTTAACCAGTTTCCAATGCCATTCCGGAGTTGAGCTCCGGGCTTTCACATCAGACTTAATCAACCGTCTGCGCTCGCTTTACGCCCAATAAATCCGGATAACGCTCGGGACATACGTATTACCGCGGCTGCTGGCACGTATTTAGCCGTCCCTTTCTGGTATGGTACCGTCAAACTAAAATCATTCCCTATTCTAGCTGTTCTTCCCATACAACAGTGCTTTACGACCCGAAAGCCTTCATCACACACGCGGCGTTGCT…
PX068706	R2Astandard2_G04	R2AS2-G04	CTTCACGCGTTAGCTTCGTTACTGAGTCAGTGAAGACCCAACAACCAGTTGACATCGTTTAGGGCGTGGACTACCAGGGTATCTAATCCTGTTTGCTCCCCACGCTTTCGTGCATGAGCGTCAGTACAGGCCCAGGGGATTGCCTTCGCCATCGGTGTTCCTCCGCATATCTACGCATTTCACTGCTACACGCGGAATTCCATCCCCCTCTGCCGTACTCTAGCTATACAGTCACAAATGCAGTTCCCAGGTTGAGCCCGGGGATTTCACATCTGTCTTATATAACCGCCTGCGCACGCTTTACGCCCAGTAATTCCGATTAACGCTTGCACCCTACGTATTACCGCGGCTGCTGGCACGTAGTTAGCCGGTGCTTATTCTTACGGTACCGTCATTAGC…
PX068707	R2Astandard2_C05	R2AS2-C05	AACGTTTACGGCATGGACTACCAGGGTATCTAATCCTGTTCGCTCCCCATGCTTTCGCTCCTCAGCGTCAGTAACAGCCCAGAGACCTGCCTTCGCCATCGGTGTTCCTCCTGATATCTGCGCATTTCACCGCTACACCAGGAATTCCAGTCTCCCCTACTGCACTCAAGTCTGCCCGTACCCACTGCACACCCGGGGTTAAGCCCCGGGCTTTCACAGCAGACGCGACAAACCGCCTACGAGCTCTTTACGCCCAATAATTCCGGACAACGCTTGCGCCCTACGTATTACCGCGGCTGCTGGCACGTAGTTAGCCGGCGCTTCTTCTGCACGTACCGTCACTTTCGCTTCTTCCGTGCTGAAAGAGGTTTACAACCCGAAGGCCGTCATCCCTCACGC…
PX068708	R2Astandard2_D05	R2AS2-D05	CTACCAGGGTATCTAAGCCTGTTCGCTCCCCACGCTTTCGCTCCTCAGCGTCAGGAAAGGCCCAGAGAACCGCCTTCGCCACTGGTGTTCCTCCTGATATCTGCGCATTCCACCGCTCCACCAGGAATTCCATTCTCCCCTACCTTCCTCAAGTCAACCCGTATCGAAAGCACGCTCAGGGTTAAGCCCCAAGATTACACTTCCGACGCGATCAACCACCTACGAGCCCTTTACGCCCAATAAATCCGGACAACGCTCGCACCCTACGTATCACCGCGGCTGCTGGCACGTAGTTAGCCGGTGCTTCTTTACCCATTACCGTCACTCACGCTTC
PX068709	R2Astandard2_B06	R2AS2-B06	TAGGACTACCAGGGTATCTAATCCTGTTTGCTCCCCTAGCTTTCGCACTTCAGCGTCAGTTACCGTCCAGTGAACTATCTTCATCATCGGCATTCCTGCACATATCTACGAATTTCACCTCTACTCGTGCAGTTCCGTCCACCTCTCCAGTACTCTAGCCACATAGTTTCCAGGGCAGGCTTGCGGTTGAACCGCAAGTTTTCACCCCAGACTTATCTGGCCGCCTAGATGCCCTTTATGCCCAATAATTCCGGATAACGCTTGCGACATACGTATTACCGCGGCTGCTGGCACGTATTTAGCCGTCGCTTCTTCTG
PX068710	R2Astandard3_A3	R2AS3-A3	CGTTAGCTTCGTTACTGAACAGCAAGCCGTCCAACAACCAGTTGACATCGTTTAGGGCGTGGACTACCAGGGTATCTAATCCTGTTTGCTCCCCACGCTTTCGTGCATGAGCGTCAGTACAGGCCCAGGGGATTGCCTTCGCCATCGGTGTTCCTCCGCATATCTACGCATTTCACTGCTACACGCGGAATTCCATCCCCCTCTGCCGTACTCCAGCCTTGCAGTCACAAGTGCAGTTCCCAGGTTAAGCCCGGGGATTTCACACCTGTCTTGCAAGACCGCCTGCGCACGCTTTACGCCCAGTAATTCCGATTAACGCTCGCACCCTACGTATTACCGCGGCTGCTGGCACGTAGTTAGCCGGTGCTTATTCTTCAGGTACCGTCATCCCCCCGAGGT…
PX068711	R2Astandard3_A4	R2AS3-A4	CACACCTAGCGCCCAACGTTTACGGCGTGGACTACCAGGGTATCTAATCCTGTTTGCTCCCCACGCTTTCGCTCCTCAGCGTCAGTATCGGCCCAGAGTCCCGCCTTCGCCACCGGTGTTCCTCCTGATATCTGCGCATTTCACCGCTACACCAGGAATTCCAGACTCCCCTACCGAACTCTAGTCTGCCCGTATCGAATGCAGGCCCGGGGTTGAGCCCCGGGTTTTCACATTCGACGCGACAGACCGCCTACGAGCTCTTTACGCCCAATAATTCCGGACAACGCTTGCACCCTACGTATTACCGCGGCTGCTGGCACGTAGTTGGCCGGTGCTTCTTCTGCTCCTACCGTCACTCTCGCTTCGTCAGAGCTGAAAGAGGTTTACAACCCGAAGGCC…
PX068712	R2Astandard3_A8	R2AS3-A8	ACCAGTTGACATCGTTTAGGGCGTGGACTACCAGGGTATCTAATCCTGTTTGCTCCCCACGCTTTCGTGCATGAGCGTCAGTACAGGCCCAGGGGATTGCCTTCGCCATCGGTGTTCCTCCGCATATCTACGCATTTCACTGCTACACGCGGAATTCCATCCCCCTCTGCCGTACTCTAGCTATACAGTCACAAATGCAGTTCCCAGGTTGAGCCCGGGGATTTCACATCTGTCTTATATAACCGCCTGCGCACGCTTTACGCCCAGTAATTCCGATTAACGCTTGCACCCTACGTATTACCGCGGCTGCTGGCACGTAGTTAGCCGGTGCTTATTCTTACGGTACCGTCATTAGCCCACCGTATTAGGGTAGGCCGTTTCGTTCCGTACAAAAGCAGT…
PX068713	R2Astandard3_B4	R2AS3-B4	CGCCTGCGCACGCTTTACGCCCAGTAATTCCGATTAACGCTTGCACCCTACGTATTACCGCGGCTGCTGGCACGTAGTTAGCCGGTGCTTATTCTTCAGGTACCGTCATTAGCCCCTAATATTAATAAAGGCCGTTTCTTCCCTGACAAAAGTGGTTTACAACCCGAAGGCCTTCTTCCCACACGCGGCATGGCTGGATCAGGCTTGCGCCCATTGTCCAAAATTCCCCACTGCTGCCTCCCGTAGGAGTCTGGGCCGTGTCTCAGTCCCAGTGTGGCTGGTCGTCCTCTCAGACCAGCTACAGATCGTCGCCTTGGTGGGCTCTTACCCCGCCAACTAGCTAATCTGATATCGGCCGCTCCAATAACGCGAGGTCTTGCGATCCCCCGCTTTCACCCG…
PX068714	R2Astandard3_B8	R2AS3-B8	ACACCTAGTACCCACCGTTTACGGCGTGGACTACCAGGGTATCTAATCCTGTTCGCTCCCCACGCTTTCGCTCCTCAGCGTCAGTTACTGCCCAGAGACCCGCCTTCGCCACCGGTGTTCCTCCTGATATCTGCGCATTCCACCGCTACACCAGGAATTCCAGTCTCCCCTGCAGTACTCAAGTCTGCCCGTATCGCCCGCACGCCCACAGTTAAGCTGTGAGTTTTCACGAACAACGCGACAAACCACCTACGAGCTCTTTACGCCCAGTAATTCCGGACAACGCTCGGACCCTACGTATTACCGCGGCTGCTGGCACGTAGTTGGCCGGTCCTTCTTCTACAGGTACCGTCACTTGCGCTTCGTCCCTGCTGAAAGAGGTTTACAACCCGAAGGCCG…
PX068715	R2Astandard3_D1	R2AS3-D1	CACACCTAGTTCCCAACGTTTACGGCATGGACTACCAGGGTATCTAATCCTGTTCGCTCCCCATGCTTTCGCTTCTCAGCGTCAGTAGTGGCCCAGAGACCTGCCTTCGCCATCGGTGTTCCTCCTGATATCTGCGCATTTCACCGCTACACCAGGAATTCCAGTCTCCCCTACCACACTCTAGTCTGCCCGTACCCACCGCAAGTTCGAGGTTGAGCCTCGAAATTTCACGGCAGACGCGACAAACCGCCTACAAGCTCTTTACGCCCAATAATTCCGGACAACGCTCGCACCCTACGTATTACCGCGGCTGCTGGCACGTAGTTAGCCGGTGCTTCTTCTGCAGGTACCGTCACTTTCGCTTCTTCCCTGCTGAAAGAGGTTTACAACCCGAAGGCC…
PX068716	R2Astandard3_D6	R2AS3-D6	CCAGTTGACATCGTTTAGGGCGTGGACTACCAGGGTATCTAATCCTGTTTGCTCCCCACGCTTTCGTGCATGAGCGTCAGTACAGGTCCAGGGGATTGCCTTCGCCATCGGTGTTCCTCCGCATATCTACGCATTTCACTGCTACACGCGGAATTCCATCCCCCTCTACCGTACTCTAGCTATACAGTCACAAATGCAGGTCCCAGGTTGAGCCCGGGGATTTCACATCTGTCTTATATAACCGCCTGCGCACGCTTTACGCCCAGTAATTCCGATTAACGCTTGCACCCTACGTATTACCGCGGCTGCTGGCACGTAGTTAGCCGGTGCTTATTCTTACGGTACCGTCATTAGCCCCTTGTATTAGAAGGAGCCGTTTCGTTCCGTACAAAAGCAGTT…
PX068717	R2Astandard3_E6	R2AS3-E6	ACCAGTTGACATCGTTTAGGGCGTGGACTACCAGGGTATCTAATCCTGTTTGCTCCCCACGCTTTCGTGCATGAGCGTCAGTACAGGTCCAGGGGATTGCCTTCGCCATCGGTGTTCCTCCGCATATCTACGCATTTCACTGCTACACGCGGAATTCCATCCCCCTCTACCGTACTCTAGCTATACAGTCACAAATGCAGGTCCCAGGTTGAGCCCGGGGATTTCACATCTGTCTTATATAACCGCCTGCGCACGCTTTACGCCCAGTAATTCCGATTAACGCTCGCACCCTACGTATTACCGCGGCTGCTGGCACGTAGTTAGCCGGTGCTTATTCTTACGGTACCGTCATTAGCTCTCTTTATTAGAAAGAGCCGTTTCGTTCCGTACAAAAGCAGT…
PX068718	R2Astandard3_F4	R2AS3-F4	TGTTTAATGCGTTAGCTGCGCCACCGAACAGTATACTGCCCGACGGCTAACATTCATCGTTTACGGCGTGGACTACCAGGGTATCTAATCCTGTTTGCTCCCCACGCTTTCGCACCTCAGCGTCAGTAATGGACCAGTGAGCCGCCTTCGCCACTGGTGTTCCTCCGAATATCTACGAATTTCACCTCTACACTCGGAATTCCACTCACCTCTTCCATACTCCAGATCGACAGTATCAAAGGCAGTTCCAGAGTTGAGCTCTGGGATTTCACCCCTGACTGATCGATCCGCCTACGTGCGCTTTACGCCCAGTAAATCCGAACAACGCTAGCCCCCTTCGTATTACCGCGGCTGCTGGCACGAAGTTAGCCGGGGCTTCTTCTCCGGATACCGTCATTA…
PX068719	R2Astandard3_F7	R2AS3-F7	ACCAGTTGACATCGTTTAGGGCGTGGACTACCAGGGTATCTAATCCTGTTTGCTCCCCACGCTTTCGTGCATGAGCGTCAGTACAGGTCCAGGGGATTGCCTTCGCCATCGGTGTTCCTCCGCATATCTACGCATTTCACTGCTACACGCGGAATTCCATCCCCCTCTACCGTACTCTAGCTATACAGTCACAAATGCAGGTCCCAGGTTGAGCCCGGGGATTTCACATCTGTCTTATATAACCGCCTGCGCACGCTTTACGCCCAGTAATTCCGATTAACGCTCGCACCCTACGTATTACCGCGGCTGCTGGCACGTAGTTAGCCGGTGCTTATTCTTACGGTACCGTCATTAGCTCTCTTTATTAGAAAGAACCGTTTCGTTCCGTACAAAAGCAGT…
PX068720	R2Astandard3_G1	R2AS3-G1	CACCTAGTTCCCAACGTTTACGGCGTGGACTACCAGGGTATCTAATCCTGTTCGCTCCCCACGCTTTCGCTTCTCAGCGTCAGTAGTGGCCCAGAGACCTGCCTTCGCCATCGGTGTTCCTCCTGATATCTGCGCATTTCACCGCTACACCAGGAATTCCAGTCTCCCCTACCACACTCTAGTCTGCCCGTACCCACCGCAAGTCCGGGGTTGAGCCCCGGATTTTCACGGCAGACGCGACAAACCGCCTACAAGCTCTTTACGCCCAATAATTCCGGACAACGCTCGCACCCTACGTATTACCGCGGCTGCTGGCACGTAGTTAGCCGGTGCTTCTTCTGCAGGTACCGTCACTTTCGCTTCTTCCCTGCTGAAAGAGGTTTACAACCCGAAGGCATT…
PX068721	R2Astandard3_G4	R2AS3-G4	TCGTTTAGGGCGTGGACTACCAGGGTATCTAATCCTGTTTGCTCCCCACGCTTTCGTGCATGAGCGTCAGTACAGGTCCAGGGGATTGCCTTCGCCATCGGTGTTCCTCCGCATATCTACGCATTTCACTGCTACACGCGGAATTCCATCCCCCTCTACCGTACTCTAGCTATGCAGTCACAAATGCAGTTCCCAGGTTGAGCCCGGGGATTTCACATCTGTCTTGCATAACCGCCTGCGCACGCTTTACGCCCAGTAATTCCGATTAACGCTCGCACCCTACGTATTACCGCGGCTGCTGGCACGTAGTTAGCCGGTGCTTATTCTTCAGGTACCGTCATCCCCCCGAGGTATTAACTCAAAGGATTTCTTCCCTGACAAAAGCGGTTTACAACCCGA…
PX068722	R2Astandard3_G7	R2AS3-G7	ACCAGTTGACATCGTTTAGGGCGTGGACTACCAGGGTATCTAATCCTGTTTGCTCCCCACGCTTTCGTGCATGAGCGTCAGTACAGGCCCAGGGGATTGCCTTCGCCATCGGTGTTCCTCCGCATATCTACGCATTTCACTGCTACACGCGGAATTCCATCCCCCTCTGCCGTACTCCAGCGATGCAGTCACAAATGCAGTTCCCAGGTTGAGCCCGGGGATTTCACATCTGTCTTACATCACCGCCTGCGCACGCTTTACGCCCAGTAATTCCGATTAACGCTTGCACCCTACGTATTACCGCGGCTGCTGGCACGTAGTTAGCCGGTGCTTATTCTTACGGTACCGTCATGACCGCTCTGTATTAAAAAGCGGCTTTTCGTTCCGTACAAAAGCAGT…
PX068723	R2Astandard3_H6	R2AS3-H6	ACCAGTTGACATCGTTTAGGGCGTGGACTACCAGGGTATCTAATCCTGTTTGCTCCCCACGCTTTCGTGCATGAGCGTCAGTACAGGTCCAGGGGATTGCCTTCGCCATCGGTGTTCCTCCGCATATCTACGCATTTCACTGCTACACGCGGAATTCCATCCCCCTCTACCGTACTCTAGCTATACAGTCACAAATGCAGGTCCCAGGTTGAGCCCGGGGATTTCACATCTGTCTTATATAACCGCCTGCGCACGCTTTACGCCCAGTAATTCCGATTAACGCTCGCACCCTACGTATTACCGCGGCTGCTGGCACGTAGTTAGCCGGTGCTTATTCTTACGGTACCGTCATTAGCCCCCTTTATTAAAGAGAGCCGTTTCGTTCCGTACAAAAGCAGT…
PX068724	PondwaterEDEN3_A8	PWE3-A8	CTAGCACTCATCGTTTACAGCGTGGACTACCAGGGTATCTAATCCTGTTTGCTCCCCACGCTTTCGCGCCTCAGCGTCAGTAACGGGCCAGTGTGTCGCCTTCGCCACTGGTGTTCTTCCGAATATCTACGAATTTCACCTCTACACTCGGAGTTCCACACACCTCTCCCGTACTCAAGATAGCCAGTATCAAAGGCAGTTCCAAGGTTGAGCCCTGGGCTTTTACCTCTGACTAAACTATCCGCCTACGCGCCCTTTACGCCCAGTAATTCCGAGCAACGCTAGCCCCCTTCGTATTACCGCGGCTGCTGGCACGAAGTTAGCCGGGGCTTCTTCTGCGGGTACCGTCATTATCGTCCCCGCTGAAAGAATTTTACAATCCTAAGACCTTCATCATTC…
PX068725	PondwaterEDEN3_C4	PWE3-C4	GGTATCTAATCCTGTTTGCTCCCCACGCTTTCGTGCATGAGCGTCAGTGTTATCCCAGGGGGCTGCCTTCGCCATTGGTGTTCCTCCACATATCTACGCATTTCACTGCTACACGTGGAATTCCACCCCCCTCTGACACACTCTAGTCGTGCAGTCACAAATGCAATTCCCAGGTTAAGCCCGGGGATTTCACACCTGTCTTACACAACCGCCTGCGCACGCTTTACGCCCAGTAATTCCGATTAACGCTTGCACCCTACGTATTACCGCGGCTGCTGGCACGTAGTTAGCCGGTGCTTATTCTTCAGGTACCGTCATCCCCCTAGGGTATTAGCCCAAAGGATTTCTTCCCTGACAAAAGTGCTTTACAACCCGAAGGC
PX068726	PondwaterEDEN3_C9	PWE3-C9	TCGACATCGTTTACGGCGTGGACTACCAGGGTATCTAATCCTGTTTGCTCCCCACGCTTTCGCACCTCAGTGTCAGTATCAGTCCAGGTGGTCGCCTTCGCCACTGGTGTTCCTTCCTATATCTACGCATTTCACCGCTACACAGGAAATTCCACCACCCTCTACCATACTCTAGCTCAGCAGTTTTGGATGCAGTTCCCAGGTTGAGCCCGGGGATTTCACATTCAACTTACTGAACCACCTACGCGCGCTTTACGCCCAGTAATTCCGATTAACGCTTGCACCCTCTGTATTACCGCGGCTGCTGGCACAGAGTTAGCCGGTGCTTATTCTGTCGGTAACGTCAAAACAATCACGTATTAGGTAACTGCCCTTCCTCCCAACTTAAAGTGCTTTACA…
PX068727	PondwaterEDEN3_D1	PWE3-D1	TTTGCTACCCACGCTTTCGTGCATGAGCGTCAGTATTGGCCCAGGGGGCTGCCTTCGCCATCGGTGTTCCTCCACATCTCTACGCATTTCACTGCTACACGTGGAATTCCACCCCCCTCTGCCATACTCTAGCCTTGCAGTCATAAGCGCAGTTCCCAGGTTGAGCCCGGGGATTTCACGCCTATCTTACAAAACCGCCTGCGCACGCTTTACGCCCAGTAATTCCGATTAACGCTCGCACCCTACGTATTACCGCGGCTGCTGGCACGTAGTTAGCCGGTGCTTCTTATTCCGGTACCGTCATCCACACAGGGTATTAACCTGTGCGATTTCTTCCCGGCCGAAAGAGCTTTACAACCCGAAGGCCTTCTTCACTCACGCGGCATGGCTGGATCAGGC…
PX068728	PondwaterEDEN3_E6	PWE3-E6	CTACCAGGGTATCTAATCCTGTTTGCTCCCCACGCTTTCGTGCCTCAGCGTCAGTAATGGGCCAGTGAGCCGCCTTCGCCACTGGTGTTCTTGCAAATATCTACGAATTTCACCTCTACACTCGCAGTTCCACTCACCTCTCCCATACTCAAGACTTTCAGTATCAAAGGCAGTTCTGGAGTTGAGCTCCAGGATTTCACCTCTGACTTAAAAACCCGCCTACGCACCCTTTACGCCCAGTGATTCCGAGCAACGCTAGCCCCCTTCGTATTACCGCGGCTGCTGGCACGAAGTTAGCCGGGGCTTATTCTTACGGTACCGTCATTATCTTCCCGTACAAAAGAGCTTTACAACCCTAAGGCCTTCATCACTCACGCGGCATGGCTGGATCAGGCTTGC…
PX068729	PondwaterEDEN3_E7	PWE3-E7	AGTTGAGCTCGGAGATTTCACGTCAGACTTATTTGACCGCCTACGCACCCTTTACGCCCAGTAAATCCGAACAACGCTTGGGACCTCTGTATTACCGCGGCTGCTGGCACAGAGTTAGCCGTCCCTTCCTCTTTCGCTACAATCAATGATTCACGTGTTAAGTGAAGCAACTTGTTCGCAAATGACAGGGGTTTACGGGCCGAAGCCATTCATCCCCCACGCGGCGTCGCTCCTTCAGGCTTTCGCCCATTGAGAAAAATTCTCGACTGCTGCCACCCGTAGGTGTCTGGACCGTGTCTCAGTTCCAGTGTGGCTGGTCGTCCTCTCAGACCAGCTACCCGTCTTAGCCTTGGTGAGCCATTACCTCACCAACTAGCTGATAGGCCGCGGGCTCATCAT…
PX068730	PondwaterEDEN3_E10	PWE3-E10	GGGTATCTAATCCTGTTTGCTCCCCACGCTTTCGCGCCTCAGCGTCAGTCCAGGACCAGGTCGCCGCCTTCGCCACCGGTGTTCTTCCCAATATCTACGAATTTCACCTCTACACTGGGAATTCCACGACCCTCTTCCGAACTCAAGTGCGCACGTATTGAATGCAGTCCCCAGGTTAAGCCCAGGAATTTCACATCCAACTGTACACACCGCCTACGCGCCCTTTACGCCCAGTCATTCCGAGCAACGCTAGCCCCCTTCGTATTACCGCGGCTGCTGGCACGAAGTTAGCCGGGGCTTCTTCTGCGGGTACCGTCATCATCGTCCCCGCCGAAAGTGCTTTACAATCCGAAGACCTTCTTCACACACGCGGCATTGCTGGATCAGGCTTGCGCCCAT…
PX068731	PondwaterEDEN3_E11	PWE3-E11	ACTAGCACTCATCGTTTACAGCGTGGACTACCAGGGTATCTAATCCTGTTTGCTCCCCACGCTTTCGCGCCTCAGCGTCAGTATCGGGCCAGTGAGTCGCCTTCGCCACTGGTGTTCCGCCGAATATCTACGAATTTCACCTCTACACTCGGCATTCCACTCACCTCTCCCGAACTCAAGATATCCAGTATTGAAGGCTATTCCGAGGTTGAGCCCCGGGCTTTCACCCCCAACTTAGACATCCGCCTACGCGCCCTTTACGCCCAGTAATTCCGAGCAACGCTAGCCCCCTTCGTATTACCGCGGCTGCTGGCACGAAGTTAGCCGGGGCTTCTTCTCCGGGTACCGTCATTATCTTCCCCGGTGAAAGAATTTTACAATCCTAAGACCTTCATCATT…
PX068732	PondwaterEDEN3_F7	PWE3-F7	CAGCAAACGTGCACCGTTTAGGGCCAGGACTACCGGGGTATCTAATCCCGTTTGCTCCCCTGGCTTTCGTGCCTCAGCGTCAGGAAATGTCCAGAGACTCGCCTTCGCCACTGGTGTTCCACTTGATATCTACGCATTTCACTGCTACACCAAGTATTCCAGTCTCCCCTCCATTCCTCTAGCCGGATAGTATCCAACGCAGTTTCCGGGTTAGGCCCGGAGATTTCACGTCAGACTTACCCAACCGCCTACGCACCCTTTACGCCCAGTGAATCCGAACAACGCTTGGGACCTCTGTATTACCGCGGCTGCTGGCACAGAGTTAGCCGTCCCTTCCTCTTCCGCTACAATCAATGACACACGTGTTAAGTGAGTCAATTTGTTCGCAAATGACAGGGG…
PX068733	PondwaterEDEN3_F11	PWE3-F11	GCTGGCATTCATCGTTTACGGCGTGGACTACCAGGGTATCTAATCCTGTTTGCTCCCCACGCTTTCGTGCCTCAGCGTCAGTATCGGGCCAGTGAGCCGCCTTCGCCACTGGTGTTCTTGCGAATATCTACGAATTTCACCTCTACACTCGCAGTTCCACTCACCTCTCCCGAACTCAAGATCCTCAGTATCAAAGGCAGTTCTGGAGTTGAGCTCCAGGATTTCACCCCTGACTTAAAGACCCGCCTACGCACCCTTTACGCCCAGTGATTCCGAGCAACGCTAGCCCCCTTCGTATTACCGCGGCTGCTGGCACGAAGTTAGCCGGGGCTTATTCTTGCGGTACCGTCATTATCTTCCCGCACAAAAGAGCTTTACAACCCTAGGGCCTTCATCACT…
PX068734	PondwaterEDEN3_G8	PWE3-G8	CTAGCACTCATCGTTTACAGCGTGGACTACCAGGGTATCTAATCCTGTTTGCTCCCCACGCTTTCGAGCCTCAGCGTCAGTAATGGGCCAGTGAGTCGCCTTCGCCACTGGTGTTCTTCCGAATATCTACGAATTTCACCTCTACACTCGGAGTTCCACTCACCTCTCCCATACTCAAGGTCGCCAGTATTGAAGGCATTTCCGAGGTTGAGCCCCGGGCTTTCACCCCCAACTTAACGACCCGCCTACGCTCCCTTTACGCCCAGTAATTCCGAGCAACGCTAGCCCCCTTCGTATTACCGCGGCTGCTGGCACGAAGTTAGCCGGGGCTTCTTCTCCGGGTACCGTCATTATCGTCCCCGGTGAAAGAATTTTACAATCCTAAGACCTTCATCATTC…
PX068735	PondwaterEDEN3_G10	PWE3-G10	CGAGTGTTCATCGTTTAGGGCGTGGACTACCAGGGTATCTAATCCTGTTTGATCCCCACGCTTTCGTGCCTCAGCGTCAATCATACTTTAGTAAGCTGCCTTCGCAATTGGTGTTCTGTGACATATCTATGCATTTCACCGCTACTTGTCACATTCCGCCTACCTCAAGTACATTCAAGCCCATCAGTATCAAAGGCACTGCGATAGTTAAGCTACCGTCTTTCACCCCTGACTTAATAGGCCGCCTACGCACCCTTTAAACCCAATAAATCCGGATAACGCTTGGATCCTCCGTATTACCGCGGCTGCTGGCACGGAGTTAGCCGATCCTTATTCTTACAGTACATTCAGCTACTTACACGTAAGTAGGTTTATTCCCGTATAAAAGCAGTTTACAAC…
PX068736	PondwaterEDEN3_H3	PWE3-H3	CAGGGTATCTAATCCTGTTTGCTCCCCACGCTTTCGTACCTCAGCGTCAATACTTGTCCAGTCAGTCGCCTTCGCCACTGGTGTTCTTCCGAATATCTACGAATTTCACCTCTACACTCGGAATTCCACTGACCTCTCCAAGATTCTAGTTATCTAGTTTCAAAGGCAGTTCCGGGGTTGAGCCCCGGGCTTTCACCTCTGACTTGAATAACCGCCTACGTACGCTTTACGCCCAGTAATTCCGAACAACGCTAGCTCCCTCCGTATTACCGCGGCTGCTGGCACGGAGTTAGCCGGAGCTTATTCTCCAGGTACTGTCATTATCATCCCTGGTAAAAGAGCTTTACAACCCTAAGGCCTTCATCACTCACGCGGCATTGCTGGATCAGGCTTTCGCCC…
PX068737	R2AEDEN1_A11	R2AE1-A11	AACACCTAGTTCCCACCGTTTACGGCGTGGACTACCAGGGTATCTAATCCTGTTCGCTCCCCACGCTTTCGCTCCTCAGCGTCAGTAATGGCCCAGAGATCCGCCTTCGCCACCGGTGTTCCTCCTGATATCTGCGCATTTCACCGCTACACCAGGAATTCCGATCTCCCCTACCACACTCTAGCCTGCCCGTATCGACTGCAGACCCGGGGTTAAGCCCCGGGCTTTCACAACCGACGTGACAAGCCGCCTACGAGCTCTTTACGCCCAATAATTCCGGACAACGCTTGCGCCCTACGTATTACCGCGGCTGCTGGCACGTAGTTAGCCGGCGCTTCTTCTGCAGGTACCGTCACTTTCGCTTCTTCCCTGCTGAAAGAGGTTTACAACCCGAAGGCC…
PX068738	R2AEDEN1_D1	R2AE1-D1	CTCCAAATCGACATCGTTTACGGCGTGGACTACCAGGGTATCTAATCCTGTTTGCTCCCCACGCTTTCGCACCTGAGCGTCAGTCTTTGTCCAGGGGGCCGCCTTCGCCACTGGTATTCCTCCAGATCTCTACGCATTTCACCGCTACACCTGGAATTCTACCCCCCTCTACAAGACTCTAGTTTGACAGTTTCAAATGCAGTTCCCAAGTTGAGCTCGGGGATTTCACATCTGACTAATCAAACCGCCTGCGTGCGCTTTACGCCCAGTTATTCCGATTAACGCTTGCACCCTCCGTATTACCGCGGCTGCTGGCACGGAGTTAGCCGGTGCTTCTTCTGCGGGTAACGTCAATGAATATGGATATTAGCCATATTCCCTTCCTCCCCGCTGAAAGTG…
PX068739	R2AEDEN1_F5	R2AE1-F5	CACTTAGCACTCATCGTTTACGGCGTGGACTACCAGGGTATCTAATCCTGTTTGCTCCCCACGCTTTCGCGCCTCAGTGTCAGTTACAGACCAGATAGTCGCCTTCGCCACTGGTGTTCCTCCAAATCTCTACGCATTTCACCGCTACACTTGGAATTCCACTATCCTCTTCTGCACTCAAGTCTCCCAGTTTCCAATGACCCTCCACGGTTGAGCCGTGGGCTTTCACATCAGACTTAAGAAACCACCTGCGCGCGCTTTACGCCCAATAATTCCGGACAACGCTTGCCACCTACGTATTACCGCGGCTGCTGGCACGTAGTTAGCCGTGGCTTTCTAATAAGGTACCGTCAAGGTACAGCCAGTTACTACTGTACTTGTTCTTCCCTTACAACAGAG…
PX068740	R2AEDEN1_F10	R2AE1-F10	TAATGCGTTAGCTGCGCCACCCAAGTACCAAGTACCCGGACAGCTAGTTATCATCGTTTACGGCGTGGACTACCAGGGTATCTAATCCTGTTTGCTCCCCACGCTTTCGCACCTCAGCGTCAATACTTGTCCAGCGGGCCGCCTTCGCCACTGGTGTTCTTCCGAATATCTACGAATTTCACCTCTACACTCGGAATTCCACCCGCCTCTCCAAGATTCTAGTTATCTAGTTTCAAAGGCAGTTCTGGAGTTGAGCTCCAGGCTTTCACCTCTGACTTGAATAACCGCCTACGTGCGCTTTACGCCCAGTAATTCCGAACAACGCTAGCTCCCTCCGTATTACCGCGGCTGCTGGCACGGAGTTAGCCGGAGCTTATTCTCCCGGTACTGTCATTATCA…
PX068741	R2AEDEN1_G1	R2AE1-G1	CTCCGAGTTGAGACCAACATCCAGTTCGCATCGTTTAGGGCGTGGACTACCAGGGTATCTAATCCTGTTTGCTCCCCACGCTTTCGTGCTTCAGCGTCAGTGTTGATCCAGATGGCCGCCTTCGCCACTGATGTTCCTCCCGATCTCTACGCATTTCACCGCTACACCGGGAATTCCACCATCCTCTATCACACTCTAGCTCGCCAGTATCCATTGCCATTCCCAGGTTGAGCCCGGGGATTTCACAACAGACTTAACGAACCGCCTACGCACCCTTTACGCCCAGTAATTCCGATTAACGCTTGCACCCTTCGTATTACCGCGGCTGCTGGCACGAAGTTAGCCGGTGCTTATTCCTCAGGTACCGTCAGCCCCATAGGGTATTAACCCGTGGTATTT…
PX068742	R2Astandard1_A2	R2AS1-A2	ACCAGTTGACATCGTTTAGGGCGTGGACTACCAGGGTATCTAATCCTGTTTGCTCCCCACGCTTTCGTGCATGAGCGTCAGTACAGGTCCAGGGGATTGCCTTCGCCATCGGTGTTCCTCCGCATATCTACGCATTTCACTGCTACACGCGGAATTCCATCCCCCTCTACCGTACTCTAGCGATGCAGTCACAAATGCAGGTCCCAGGTTGAGCCCGGGGATTTCACATCTGTCTTACATCACCGCCTGCGCACGCTTTACGCCCAGTAATTCCGATTAACGCTTGCACCCTACGTATTACCGCGGCTGCTGGCACGTAGTTAGCCGGTGCTTATTCTTACGGTACCGTCATTCGCCCTCTTTATTAGAAAGAGCTGTTTCGTTCCGTACAAAAGCAGT…
PX068743	R2Astandard1_C9	R2AS1-C9	ACCAGTTGACATCGTTTAGGGCGTGGACTACCAGGGTATCTAATCCTGTTTGCTCCCCACGCTTTCGTGCATGAGCGTCAGTACAGGTCCAGGGGATTGCCTTCGCCATCGGTGTTCCTCCGCATATCTACGCATTTCACTGCTACACGCGGAATTCCATCCCCCTCTACCGTACTCTAGCTATGCAGTCACAGATGCAGTTCCCAGGTTGAGCCCGGGGATTTCACAACTGTCTTACATAACCGCCTGCGCACGCTTTACGCCCAGTAATTCCGATTAACGCTTGCACCCTACGTATTACCGCGGCTGCTGGCACGTAGTTAGCCGGTGCTTATTCTTACGGTACCGTCATGATCCCTCTTTATTAGAAAGAGACTTTTCGTTCCGTACAAAAGCAGT…
PX068744	R2Astandard1_G1	R2AS1-G1	GCGTTAGCTACGTTACTCAGGAAGTAATTCCCGAACAACTAGTCAGCATCGTTTAGGGCGTGGACTACCAGGGTATCTAATCCTGTTTGCTCCCCACGCTTTCGAGCATGAGCGTCAGTGTTATCCCAGGGGGCTGCCTTCGCCATTGGTATTCCTCCACATATCTACGCATTTCACTGCTACACGTGGAATTCTACCCCCCTCTGACACACTCTAGTCATACAGTCACAGATGCCATTCCCAGGTTAAGCCCGGGGATTTCACACCTGTCTTGTATAACCGCCTGCGCTCGCTTTACGCCCAGTAATTCCGATTAACGCTTGCACCCTACGTATTACCGCGGCTGCTGGCACGTAGTTAGCCGGTGCTTATTCTTCAGGTACCGTCATTCGCAAGCTG…
PX068745	R2Astandard1_H11	R2AS1-H11	ACCAGTTGACATCGTTTAGGGCGTGGACTACCAGGGTATCTAATCCTGTTTGCTCCCCACGCTTTCGTGCATGAGCGTCAGTACAGGTCCAGGGGATTGCCTTCGCCATCGGTGTTCCTCCGCATATCTACGCATTTCACTGCTACACGCGGAATTCCATCCCCCTCTACCGTACTCTAGCTATACAGTCACAAATGCAGGTCCCAGGTTGAGCCCGGGGATTTCACATCTGTCTTATATAACCGCCTGCGCACGCTTTACGCCCAGTAATTCCGATTAACGCTCGCACCCTACGTATTACCGCGGCTGCTGGCACGTAGTTAGCCGGTGCTTATTCTTACGGTACCGTCATTAGCCCTCTTTATTAGAAAGAGCCGTTTCGTTCCGTACAAAAGCAGT…
PX068746	R2Astandard1_E07	R2AS1-E07	CCAGTTGACATCGTTTAGGGCGTGGACTACCAGGGTATCTAATCCTGTTTGCTCCCCACGCTTTCGTGCATGAGCGTCAGTACAGGTCCAGGGGATTGCCTTCGCCATCGGTGTTCCTCCGCATATCTACGCATTTCACTGCTACACGCGGAATTCCATCCCCCTCTACCGTACTCTAGCTATGCAGTCACAAATGCAGTTCCCAGGTTGAGCCCGGGGATTTCACATCTGTCTTGCATAACCGCCTGCGCACGCTTTACGCCCAGTAATTCCGATTAACGCTTGCACCCTACGTATTACCGCGGCTGCTGGCACGTAGTTAGCCGGTGCTTATTCTTCAGGTACCGTCATGAGCCCCAGTTATTAACCAGAACCTTTTCTTCCCTGACAAAAGCGGTT…
PX068747	R2Astandard1_G07	R2AS1-G07	TTTACGGCGTGGACTACCAGGGTATCTAATCCTGTTTGCTCCCCACGCTTTCGCGCCTCAGCGTCAGTTACAGACCAGAAAGCCGCCTTCGCCACTGGTGTTCCTCCACATCTCTACGCATTTCACCGCTACACGTGGAATTCCGCTTTCCTCTTCTGTACTCAAGTCCCCCAGTTTCCAATGACCCTCCACGGTTGAGCCGTGGGCTTTCACATCAGACTTAAAGGACCGCCTGCGCGCGCTTTACGCCCAATAATTCCGGACAACGCTTGCCACCTACGTATTACCGCGGCTGCTGGCACGTAGTTAGCCGTGGCTTTCTGGTTAGGTACCGTCAAGGTACCGGCAGTTACTCCGGTACTTGTTCTTCCCTAACAACAGAGCTTTACGACCCGAAGG…
PX068748	R2Astandard1_A10	R2AS1-A10	GTTTACGGCGTGGACTACCAGGGTATCTAATCCTGTTTGCTCCCCACGCTTTCGCGTCTCAGCGTCAGTCACGTCCCAGCGAGCTGCCTTCGCCATTGGTGTTCCTCCTGATATCTGCGCATTTCACCGCTACACCAGGAATTCCACTCGCCTCTTCCGGACTCGAGCTTGACAGTATCCACCCGCCTCCCGGGGTTGAGCCCCGGGCTTTCAGAGCGGACTTACCAAGCCGCCTACACGCGCTTTACGCCCAATGATTCCGGACAACGCTTGCCCCCTACGTATTACCGCGGCTGCTGGCACGTAGTTAGCCGGGGCTTCTTCTGAAGGTACCGTCACCTCATACGGGTATTAACCGCAGAGGCTTCGTCCCAACTGAAAGAGGTTTACAACCCGAAG…
PX068749	R2Astandard1_C11	R2AS1-C11	GTTAGCTCCGGTACTAAATGGTTTTACCCACCCAACACCTAGTTGACATCGTTTAGGGCGTGGACTACCAGGGTATCTAATCCTGTTTGCTACCCACGCTTTCGTGCATGAGCGTCAGTATCGACCCAGGGGGCTGCCTTCGCCATTGGTGTTCCTCCACATCTCTACGCATTTCACTGCTACACGTGGAATTCCACCCCCCTCTGCCGTACTCTAGCCTTGCAGTCACAAACGCAGTTCCCAGGTTAAGCCCGGGGATTTCACGCCTGTCTTACAAAACCGCCTGCGCACGCTTTACGCCCAGTAATTCCGATTAACGCTCGCACCCTACGTATTACCGCGGCTGCTGGCACGTAGTTAGCCGGTGCTTCTTATTCCGGTACCGTCATCCACACAGGG…
PX068750	R2Astandard1_D11	R2AS1-D11	ACGTTTACGGCGTGGACTACCAGGGTATCTAATCCTGTTCGCTCCCCACGCTTTCGCTTCTCAGTGTCAGTATCGGCCCAGAGACCCGCCTTCGCCACCGGTGTTCCTCCTGATATCTGCGCATTCCACCGCTACACCAGGAATTCCAGTCTCCCCTGCCGAACTCTAGCTCGCCCGTATCGGAAGCAGGCCCGCGGTTAAGCCGCGGGTTTTCACTCCCGACGCAACGAGCCACCTACAAGCTCTTTACGCCCAATAATTCCGGACAACGCTCGCACCCTACGTATTACCGCGGCTGCTGGCACGTAGTTAGCCGGTGCTTCTTCTGCAGGTACAGTCACTTGCGCTTCGTCCCTGCTGAAAGAGGTTTACAACCCGAAGGCCGTCATCCCTCACGCG…
PX068751	R2Astandard1_G12	R2AS1-G12	ACCAGTTGACATCGTTTAGGGCGTGGACTACCAGGGTATCTAATCCTGTTTGCTCCCCACGCTTTCGTGCATGAGCGTCAGTGCAGGCCCAGGGGATTGCCTTCGCCATCGGTGTTCCTCCGCATATCTACGCATTTCACTGCTACACGCGGAATTCCATCCCCCTCTGCCGCACTCCAGCGATGCAGTCACAAATGCAGTTCCCAGGTTAAGCCCGGGGATTTCACACCTGTCTTACATCACCGCCTGCGCACGCTTTACGCCCAGTAATTCCGATTAACGCTTGCACCCTACGTATTACCGCGGCTGCTGGCACGTAGTTAGCCGGTGCTTATTCTTACGGTACCGTCATGAGCCCCAGGTATTAACCAGAGCCTTTTCGTTCCGTACAAAAGCAGT…
PX068752	AcclimatisedEDEN2_A7	AE2-A7	GCTAGCGTCCATAGTTTACGGCGTGGACTACCAGGGTATCTAATCCTGTTTGATCCCCACGCTGTCGTGCATGAGCGTCAGTTATGAGCCAGTGAGCCGCCTTCGCCACCGGTGTTCTTCCCAATATCTACGAATTTCACCTCTACACTGGGAATTCCACTCACCTCTCTCATACTCAAGCCATACAGTTTCAAGGGCAGTTCCAGAGTTGAGCTCTGGGCTTTCACCCCTGACTTGAATGGCCGCCTGCGCACGCTTTACGCCCAGTAATTCCGAACAACGCTAGCCCCCTTCGTATTACCGCGGCTGCTGGCACGAAGTTAGCCGGAGCTTCTTCTACGGGTACCGTCATTATCGTCCCCGTCGAAAGAGTTTTACAACCCGAAGGCCTTCATCACT…
PX068753	AcclimatisedEDEN2_A8	AE2-A8	TCCTGTTTGCTCCCCACGCTTTCGTGCATGAGCGTCAGTGTTAACCCAGGGGGCTGCCTTCGCCATCGGTGTTCCTCCACATCTCTACGCATTTCACTGCTACACGTGGAATTCCACCCCCCTCTGCCACACTCAAGTCTTGCAGTCACAAACGCAGTTCCCAGGTTGAGCCCGGGGATTTCACATCTGTCTTACAAAACCGCCTGCGCACGCTTTACGCCCAGTAATTCCGATTAACGCTCGCACCCTACGTATTACCGCGGCTGCTGGCACGTAGTTAGCCGGTGCTTCTTCTTCAGGTACCGTCATTAGCATCCCGTATTAGGGGACACCGTTTCGTTCCTGCCGAAAGAGCTTTACAACCCGAAGGCCTTCTTCACTCACGCGGAATGGCTGGAT…
PX068754	AcclimatisedEDEN2_B1	AE2-B1	ACAGCTAGTTATCATCGTTTACGGCGTGGACTACCAGGGTATCTAATCCTGTTTGCTCCCCACGCTTTCGCACCTCAGCGTCAACAGTCGTCCAGTGAGCCGCCTTCGCCACTGGTGTTCTTCCGAATATCTACGAATTTCACCTCTACACTCGGAATTCCACTCACCTCTCCGACGTTCAAGCGATGCAGTCTTAAAGGCTATTCCGGGGTTGAGCCCCGGGCTTTCACCTCTAACTTACAAAGCCGCCTACGTGCGCTTTACGCCCAGTAATTCCGAACAACGCTAGCCCCCTCCGTATTACCGCGGCTGCTGGCACGGAGTTAGCCGGGGCTTATTCTCCCGGTACAGTCATTATCTTCCCGGGTAAAAGAGCTTTACAACCCTAAGGCCTTCATC…
PX068755	AcclimatisedEDEN2_B2	AE2-B2	CGGGGCACTTAATGCGTTAGCTGCGACGCGGAACTCATGGAAAGAGCCCCACATCTAGTGCCCACCGTTTACGGCGTGGACTACCAGGGTATCTAATCCTGTTCGCTCCCCACGCTTTCGCTCCTCAGCGTCAGTTATGGCCCAGAGACCTGCCTTCGCCATTGGTGTTCCTCCTGATATCTGCGCATTCCACCGCTACACCAGGAATTCCAGTCTCCCCTACCACACTCTAGTCTGCCCGTACCCACTGCAGATCCGAGGTTGAGCCTCGGACTTTCACAGCAGACGCGACAAACCGCCTACGAGCTCTTTACGCCCAATAATTCCGGACAACGCTTGCGCCCTACGTATTACCGCGGCTGCTGGCACGTAGTTAGCCGGCGCTTTTTCTGCAGGTAC…
PX068756	AcclimatisedEDEN2_B3	AE2-B3	ATTAACGCTCGCACCCTACGTATTACCGCGGCTGCTGGCACGTAGTTAGCCGGTGCTTCTTATTCCGGTACCGTCATCCACACAGGGTATTAACCCATGCGTTTTCTTCCCGGCTGAAAGAGCTTTACAACCCGAAGGCCTTCTTCACTCACGCGGCATGGCTGGATCAGGGTTGCCCCCATTGTCCAAAATTCCCCACTGCTGCCTCCCGTAAGAGTCTGGACCGTGTCTCAGTTCCAGTGTGGCGGATCATCCTCTCAGACCCGCTACAGATCGTCGCCTTGGTGAGCCTTTACCTCACCAACTAGCTAATCTGATATCGGCCGCTCAATCAGCGCAAGGTCTTGCGATCCCCTGCTTTCCTGCTCACAGAATATGCGGTATTAGCGTAACTTTCGC…
PX068757	AcclimatisedEDEN2_C2	AE2-C2	CTTAACGCGTTAGCTCCGGCACGGAAGGGGTCAACTCCCTCCACACCAAGTGTTCATCGTTTACAGCGTGGACTACCAGGGTATCTAATCCTGTTTGCTACCCACACTTTCGCGCCTCAGCGTCAGTTACTGTCCAGGTGGCCGCCTTCGCCACTGGTGTTCCTCCTCATCTCTACGCATTTCACCGCTACACGAGGAATTCCACCACCCTCTCCAGTACTCTAGCCTTCCAGTCTCAGATGCAGTTCCCAAGTTGAGCTCGGGGATTACACATCTGACTTAAAAAACCGCCTACGCGCCCTTTACGCCCAATAATTCCGAATAACGCTTGCCCCCTCTGTATTACCGCGGCTGCTGGCACAGAGTTAGCCGGGGCTTCCTCTCCAGGTACCGTCAAGC…
PX068758	AcclimatisedEDEN2_C3	AE2-C3	CTTCGTTACTGAGTACTAATGCACCCAACAACCAGTTGACATCGTTTAGGGCGTGGACTACCAGGGTATCTAATCCTGTTTGCTCCCCACGCTTTCGTGCATGAGCGTCAGTACAGGTCCAGGGGATTGCCTTCGCCATCGGTGTTCCTCCGCATATCTACGCATTTCACTGCTACACGCGGAATTCCATCCCCCTCTACCGTACTCTAGCTATACAGTCACAGATGCAATTCCCAGGTTGAGCCCGGGGATTTCACAACTGTCTTATATAACCGCCTGCGCACGCTTTACGCCCAGTAATTCCGATTAACGCTCGCACCCTACGTATTACCGCGGCTGCTGGCACGTAGTTAGCCGGTGCTTATTCTTACGGTACCGTCATGAGCCCGCCGTATTAGG…
PX068759	AcclimatisedEDEN2_C7	AE2-C7	CGTTAGCTGCGCCACTAAAAGCTCAAGGCTTCCAACGGCTAGTTGACATCGTTTACGGCGTGGACTACCAGGGTATCTAATCCTGTTTGCTCCCCACGCTTTCGCACCTCAGTGTCAGTATTAGTCCAGGTGGTCGCCTTCGCCACTGGTGTTCCTTCCTATATCTACGCATTTCACCGCTACACAGGAAATTCCACCACCCTCTACCATACTCTAGTCAGTCAGTTTTGAATGCAGTTCCCAGGTTGAGCCCGGGGATTTCACATCCAACTTAACAAACCACCTACGCGCGCTTTACGCCCAGTAATTCCGATTAACGCTTGCACCCTCTGTATTACCGCGGCTGCTGGCACAGAGTTAGCCGGTGCTTATTCTGTCGGTAACGTCAAAATTGCAGAG…
PX068760	AcclimatisedEDEN2_C4	AE2-C4	ACCAGTTGACATCGTTTAGGGCGTGGACTACCAGGGTATCTAATCCTGTTTGCTCCCCACGCTTTCGTGCATGAGCGTCAGTGCAGGCCCAGGGGATTGCCTTCGCCATCGGTGTTCCTCCGCATATCTACGCATTTCACTGCTACACGCGGAATTCCATCCCCCTCTGCCGCACTCCAGCGATGCAGTCACAAATGCAGTTCCAAGGTTGAGCCCTGGGATTTCACATCTGTCTTACATCACCGCCTGCGCACGCTTTACGCCCAGTAATTCCGATTAACGCTTGCACCCTACGTATTACCGCGGCTGCTGGCACGTAGTTAGCCGGTGCTTATTCTTACGGTACCGTCATGGACTCCCTGTATTAGAAGGAGCTTTTTCGTTCCGTACAAAAGCAGT…
PX068761	AcclimatisedEDEN2_C5	AE2-C5	CTACGGTACCAAGGAATCGCTTCCCCAACACCTAGTGAGCATCGTTTAGGGCGTGGACTACCAGGGTATCTAATCCTGTTTGCTCCCCACGCTTTCGTGCCTGAGCGTCAGTATTGGCCCAGGGGGCTGCCTTCGCCATCGGTGTTCCTCCGCATCTCTACGCATTTCACTGCTACACGCGGAATTCCACCCCCCTCTGCCATACTCAAGCCCGCCAGTTTCCATTGCAGTTCCCAGGTTGAGCCCGGGGCTTTCACAACGAACTTAACGAACCGCCTGCGCACGCTTTACGCCCAGTAATTCCGATTAACGCTCGCACCCTACGTATTACCGCGGCTGCTGGCACGTAGTTAGCCGGTGCTTATTCCGCCGGTACCGTCAAGAGTCATCCTTATTAGG…
PX068762	AcclimatisedEDEN2_C11	AE2-C11	ACCCAGTTGACATCGTTTAGGGCGTGGACTACCAGGGTATCTAATCCTGTTTGCTCCCCACGCTTTCGTGCCTGAGCGTCAGTGTTGGCCCAGGGGGCTGCCTTCGCCATCGGTGTTCCTCCGCATCTCTACGCATTTCACTGCTACACGCGGAATTCCACCCCCCTCTGCCACACTCCAGCAAGCCAGTTTCCAATGCCGTTCCCAGGTTGAGCCCGGGGCTTTCACATCAGACTTAACTTACCGCCTGCGCACGCTTTACGCCCAGTAATTCCGATTAACGCTCGCACCCTACGTATTACCGCGGCTGCTGGCACGTAGTTAGCCGGTGCTTATTCTGCCGGTACCGTCAAGAACACCACGTATTAGGTGATGCCTTTTCTTCCCGACCAAAAGCGG…
PX068763	AcclimatisedEDEN2_D2	AE2-D2	TGCTCCCCACGCTTTCGCACCTCAGCGTCAGTACCGGGCCAGTGAGCCGCCTTCGCCACTGGTGTTCTTGCGAATATCTACGAATTTCACCTCTACACTCGCAGTTCCACTCACCTCTCCCGGACTCAAGATCCCCAGTATCAAAGGCAGTTCCAAGGTTGAGCCTTGGGATTTCACCTCTGACTTAAAGATCCGCCTACGTGCGCTTTACGCCCAGTAAATCCGAACAACGCTAGCCCCCTTCGTATTACCGCGGCTGCTGGCACGAAGTTAGCCGGGGCTTATTCTCCTGGTACCGTCATTATCTTCCCAGGTAAAAGAGCTTTACAACCCTAAGGCCTTCATCACTCACGCGGCATGGCTGGATCAGGCTTGCGCCCATTGTCCAATATTCCCCAC…
PX068764	AcclimatisedEDEN2_D4	AE2-D4	GAGTATCCATCGTTTAGGGCGTGGACTACCAGGGTATCTAATCCTGTTTGATCCCCACGCTTTCGAGCCTCAGTGTCAATATATCCGTAGTAAGCTGCCTTCGCAATGGGTGTTCTATGTCATATCTAAGCATTTCACCGCTACATGACATATTCCGCTTACCTCCAGATAATTCAAGATCGATAGTATCAATGGCAGTTTCCGAGTTAAGCTCGAAGATTTCACCACTGACTTACCGACCCACCTACGCTCCCTTTAAACCCAGTAAATCCGGATAACGCTTGCACCCTCCGTATTACCGCGGCTGCTGGCACGGAGTTAGCCGGTGCTTATTCCTCTGGTACCGTCAAGAGGGAAAGAATTCCCTTGTTTCGTCCCAGATAAAAGAAGTTTACAACC…
PX068765	AcclimatisedEDEN2_D6	AE2-D6	ACCAGTTGACATCGTTTAGGGCGTGGACTACCAGGGTATCTAATCCTGTTTGCTCCCCACGCTTTCGTGCATGAGCGTCAGTACAGGTCCAGGGGATTGCCTTCGCCATCGGTGTTCCTCCGCATATCTACGCATTTCACTGCTACACGCGGAATTCCATCCCCCTCTACCGTACTCTAGCTTTGCAGTCACAAATGCAGTTCCCAGGTTAAGCCCGGGGATTTCACACCTGTCTTACAAAACCGCCTGCGCACGCTTTACGCCCAGTAATTCCGATTAACGCTCGCACCCTACGTATTACCGCGGCTGCTGGCACGTAGTTAGCCGGTGCTTATTCTTACGGTACCGTCATTAGCAAACTGTATTAGAGCTCGCCGTTTCGTTCCGTACAAAAGCAGT…
PX068766	AcclimatisedEDEN2_E4	AE2-E4	CTGCGCCACTAAGCAGCAAGCTGCCTAACGGCTGGCATTCATCGTTTACGGCGTGGACTACCAGGGTATCTAATCCTGTTTGCTCCCCACGCTTTCGCACCTCAGCGTCAGTACCGGGCCAGTGAGCCGCCTTCGCCACTGGTGTTCTTGCGAATATCTACGAATTTCACCTCTACACTCGCAGTTCCACTCACCTCTCCCGGACTCAAGATCTCCAGTATCAAAGGCAGTTCCAAGGTTGAGCCTTGGGATTTCACCTCTGACTTAAAGATCCGCCTACGTGCGCTTTACGCCCAGTGATTCCGAACAACGCTAGCCCCCTTCGTATTACCGCGGCTGCTGGCACGAAGTTAGCCGGGGCTTCTTATCCAGGTACCGTCATTATCGTCCCTGGCGAAA…
PX068767	AcclimatisedEDEN2_E7	AE2-E7	TCGTTTAGGGCGTGGACTACCAGGGTATCTAATCCTGTTTGATCCCCACGCTTTCGTGCCTCAGTGTCAATAATCCCGTAGTAAGCTGCCTTCGCAATGGGTGTTCTATGTCATATCTAAGCATTTCACCGCTACATGACATATTCCGCTTACCTCCAGGATATTCAAGATTGATAGTATCAATGGCAGTTTCCGAGTTAAGCTCGAAGATTTCACCACTGACTTACCAACCCACCTACGCACCCTTTAAACCCAGTAAATCCGGATAACGCTTGCACCCTCCGTATTACCGCGGCTGCTGGCACGGAGTTAGCCGGTGCTTATTCCTCTGGTACCGTCAAGTGAGCTAGAAAGCCCTTTTTTCGTCCCAGATAAAAGAAGTTTACAACCCAGAGGGCC…
PX068768	AcclimatisedEDEN2_E9	AE2-E9	GCGTTAGCTACGGTACCAAGGAATCGCTTCCCCAACACCCAGTTGACATCGTTTAGGGCGTGGACTACCAGGGTATCTAATCCTGTTTGCTCCCCACGCTTTCGTGCCTGAGCGTCAGTGTTGGCCCAGGGGGCTGCCTTCGCCATCGGTGTTCCTCCGCATCTCTACGCATTTCACTGCTACACGCGGAATTCCACCCCCCTCTGCCACACTCTAGCTTGCCAGTTTCCAATGCAGTTCCCAGGTTGAGCCCGGGGCTTTCACATCAGACTTAACAAACCGCCTGCGCACGCTTTACGCCCAGTAATTCCGATTAACGCTCGCACCCTACGTATTACCGCGGCTGCTGGCACGTAGTTAGCCGGTGCTTATTCTGCCGGTACCGTCAACAGTCCCCCG…
PX068769	AcclimatisedEDEN2_F4	AE2-F4	GCGTTAGCTTCGTTACTAAGGAAGTCTCCTTCCCCAACAACTAGTTGGCATCGTTTAGGGCGTGGACTACCAGGGTATCTAATCCTGTTTGCTCCCCACGCTTTCGTGCATGAGCGTCAGTATCGACCCAGGGGGCTGCCTTCGCCATTGGTGTTCCTCCGCATATCTACGCATTTCACTGCTACACGCGGAATTCCACCCCCCTCTGCCGTACTCTAGCCTTGCAGTCACAACCGCAGTTCCCAGGTTAAGCCCGGGGATTTCACAGCTGTCTTACAAAACCGCCTGCGCACGCTTTACGCCCAGTAATTCCGATTAACGCTCGCACCCTACGTATTACCGCGGCTGCTGGCACGTAGTTAGCCGGTGCTTCTTCTTCAGGTACCGTCATCCACACAA…
PX068770	AcclimatisedEDEN2_F6	AE2-F6	GCTAGCATTCATCGTTTACGGCGTGGACTACCAGGGTATCTAATCCTGTTTGCTCCCCACGCTTTCGCACCTCAGCGTCAGTATCGGGCCAGTGAGCCGCCTTCGCCACTGGTGTTCTTGCGAATATCTACGAATTTCACCTCTACACTCGCAGTTCCACTCACCTCTCCCGAACTCAAGCTTCCCAGTATCGAAGGCAGTTCTGGAGTTGAGCTCCAGGATTTCACCACCGACTTAAGAAGCCGCCTACGTGCGCTTTACGCCCAGTAATTCCGAGCAACGCTAGCCCCCTTCGTATTACCGCGGCTGCTGGCACGAAGTTAGCCGGGGCTTATTCTACGGGTACCGTCATTATCTTCCCCGTTAAAAGGACTTTACAACCCTAGGGCCTTCATCATC…
PX068771	AcclimatisedEDEN2_G3	AE2-G3	GCTGCGTTACTCAATGAGTCTCCTCACCGAACAACTAGTTGACATCGTTTAGGGCGTGGACTACCAGGGTATCTAATCCTGTTTGCTCCCCACGCTTTCGTGCATGAGCGTCAGTACTGGCCCAGGAGGCTGCCTTCGCCATCGGTGTTCCTCCGCATATCTACGCATTTCACTGCTACACGCGGAATTCCACCTCCCTCTGCCGTACTCTAGTCATACAGTCACAAACGCAGTTCCCAGGTTGAGCCCGGGGATTTCACATCTGTCTTATATAACCGCCTGCGCACGCTTTACGCCCAGTAATTCCGATTAACGCTCGCACCCTACGTATTACCGCGGCTGCTGGCACGTAGTTAGCCGGTGCTTCTTCTTCCGGTACCGTCATCCACGCAGAGTATT…
PX068772	AcclimatisedEDEN2_G4	AE2-G4	GGTATCTAATCCTGTTTGCTCCCCACGCTTTCGCTCCTCAGCGTCAGTAGTTGCCCAGAGACCCGCCTTCGCCACCGGTGTTCTTCCTGATATCTGCGCATTTCACCGCTACACCAGGAGTTCCAGTCTCCCCTACAACACTCTAGTCAGCCCGTATCGAATGCAGGCCAGGAGTTAAGCTCCTGGTTTTCACATCCGACGTGACTAACCGCCTACGAGCTCTTTACGCCCAATAAATCCGGACAACGCTTGCACCCTACGTATTACCGCGGCTGCTGGCACGTAGTTAGCCGGTGCTTCTTCTGCAGGTACCGTCACTTTCGCTTCTTCCCTGCTGAAAGAGGTTTACAACCCGAAGGCCGTCATCCCTCACGCGGCGTTGCTGCGTCAGGCTTTCGC…
PX068773	AcclimatisedEDEN2_H3	AE2-H3	GTATCCATCGTTTACGGCGTGGACTACCAGGGTATCTAATCCTGTTCGCTACCCACGCTTTCGTCCATCAGCGTCAATCCATAAGTAGTAACCTGCCTTCGCAATTGGTATTCCATGTAATATCTAAGCATTTCACCGCTACACTACATATTCTAGTTACTTCCTTATAATTCAAGTCTAGCAGTATCAATGGCCGTTCCACCGTTGAGCGATGGGCTTTCACCACTGACTTACTAAACCGCCTACGGACCCTTTAAACCCAATGATTCCGGATAACGCTTGGATCCTCCGTATTACCGCGGCTGCTGGCACGGAGTTAGCCGATCCTTATTCTTACAGTACCGTCAAGTTCCCTCACGAGGGAATGTTTCTTCCTGTATAAAAGCAGTTTACAATCCA…
PX068774	AcclimatisedEDEN2_H4	AE2-H4	GCTAGCGTCCATAGTTTACGGCGTGGACTACCAGGGTATCTAATCCTGTTTGATCCCCACGCTGTCGCGCCTGAGCGTCAGTAATGAGCCAGTGAGCCGCCTTCGCCACCGGTGTTCTTCCCAATATCTACGAATTTCACCTCTACACTGGGAATTCCACTCACCTCTCTCATACTCAAGCCATACAGTTTCAAGGGCAGTTCCAGAGTTGAGCTCTGGGCTTTCACCCCTGACTTGAATGGCCGCCTGCGCGCGCTTTACGCCCAGTAATTCCGAACAACGCTAGCCCCCTTCGTATTACCGCGGCTGCTGGCACGAAGTTAGCCGGAGCTTCTTCTACGGGTACCGTCATTATCGTCCCCGTCGAAAGAGTTTTACAACCCGAAGGCCTTCATCACT…
PX068775	AcclimatisedEDEN2_H7	AE2-H7	AAGCGTTAGCTGCGCCACTAGTGAGTAAACCCACTAACGGCTGGCATTCATCGTTTACGGCGTGGACTACCAGGGTATCTAATCCTGTTTGCTCCCCACGCTTTCGTGCCTCAGCGTCAGTATCGGGCCAGTGAGCCGCCTTCGCCACTGGTGTTCTTGCGAATATCTACGAATTTCACCTCTACACTCGCAGTTCCACTCACCTCTCCCGAACTCAAGATCCTCAGTATCAAAGGCAGTTCTGGAGTTGAGCTCCAGGATTTCACCCCTGACTTAAAGACCCGCCTACGCACCCTTTACGCCCAGTGATTCCGAGCAACGCTAGCCCCCTTCGTATTACCGCGGCTGCTGGCACGAAGTTAGCCGGGGCTTATTCTTGCGGTACCGTCATTATCTTCC…
PX068776	R2AEDEN2_B7	R2AE2-B7	ACCAGTTGACATCGTTTAGGGCGTGGACTACCAGGGTATCTAATCCTGTTTGCTCCCCACGCTTTCGTGCATGAGCGTCAGTACAGGTCCAGGGGATTGCCTTCGCCATCGGTGTTCCTCCGCATATCTACGCATTTCACTGCTACACGCGGAATTCCATCCCCCTCTACCGTACTCTAGCCTTGCAGTCACAAATGCAGGTCCCAGGTTGAGCCCGGGGATTTCACATCTGTCTTACAAAACCGCCTGCGCACGCTTTACGCCCAGTAATTCCGATTAACGCTCGCACCCTACGTATTACCGCGGCTGCTGGCACGTAGTTAGCCGGTGCTTATTCTTACGGTACCGTCATGAGCCCTCTTTATTAAAGAGAACCTTTTCGTTCCGTACAAAAGCAGT…
PX068777	R2AEDEN2_B12	R2AE2-B12	CACTAAAGGGCGGAAACCCTCTAACACTTAGCACTCATCGTTTACGGCGTGGACTACCAGGGTATCTAATCCTGTTTGCTCCCCACGCTTTCGCGCCTCAGTGTCAGTTACAGACCAGAAAGTCGCCTTCGCCACTGGTGTTCCTCCATATCTCTACGCATTTCACCGCTACACATGGAATTCCACTTTCCTCTTCTGCACTCAAGTCTCCCAGTTTCCAATGACCCTCCACGGTTGAGCCGTGGGCTTTCACATCAGACTTAAGAAACCACCTGCGCGCGCTTTACGCCCAATAATTCCGGATAACGCTTGCCACCTACGTATTACCGCGGCTGCTGGCACGTAGTTAGCCGTGGCTTTCTGGTTAGGTACCGTCAAGGTGCCAGCTTATTCAACTAG…
PX068778	R2AEDEN2_C2	R2AE2-C2	GGGTATCGAAACCCCTAACACCTAGCATTCATCGTTTACGGCGTGGACTACCAGGGTATCTAATCCTGTTTGCTCCCCACGCTTTCGCGCCTCAGCGTCAGTTACAGCCCAGAGAGTCGCCTTCGCCACTGGTGTTCCTCCACATATCTACGCATTTCACCGCTACACGTGGAATTCCACTCTCCTCTTCTGCACTCAAGTCCCCCAGTTTCCAGTGCGACCTGAAGTTGAGCCCCAGGTTTAAACACCAGACTTAAAGAACCGCCTGCGCGCGCTTTACGCCCAATAATTCCGGACAACGCTTGCCCCCTACGTATTACCGCGGCTGCTGGCACGTAGTTAGCCGGGGCTTTCTTCTCAAGTACCGTCACTCTCATAGCAGTTACTCTATGAGACGTT…
PX068779	R2AEDEN2_E10	R2AE2-E10	CTCATCGTTTACGGCGTGGACTACCAGGGTATCTAATCCTGTTTGCTCCCCACGCTTTCGCGCCTCAGTGTCAGTTACAGACCAGAAAGTCGCCTTCGCCACTGGTGTTCCTCCATATCTCTACGCATTTCACCGCTACACATGGAATTCCACTTTCCTCTTCTGCACTCAAGTCTCCCAGTTTCCAATGACCCTCCACGGTTGAGCCGTGGGCTTTCACATCAGACTTAAGAAACCACCTGCGCGCGCTTTACGCCCAATAATTCCGGATAACGCTTGCCACCTACGTATTACCGCGGCTGCTGGCACGTAGTTAGCCGTGGCTTTCTGGTTAGGTACCGTCAAGGTGCCAGCTTATTCAACTAGCACTTGTTCTTCCCTAACAACAGAGTTTTACGA…
PX068780	R2AEDEN2_F11	R2AE2-F11	GGTGTTCCTCCATATCTCTACGCATTTCACCGCTACACATGGAATTCCACTTTCCTCTTCTGCACTCAAGTCTCCCAGTTTCCAATGACCCTCCACGGTTGAGCCGTGGGCTTTCACATCAGACTTAAGAAACCACCTGCGCGCGCTTTACGCCCAATAATTCCGGATAACGCTTGCCACCTACGTATTACCGCGGCTGCTGGCACGTAGTTAGCCGTGGCTTTCTGGTTAGGTACCGTCAAGGTGCCAGCTTATTCAACTAGCACTTGTTCTTCCCTAACAACAGAGTTTTACGACCCGAAAGCCTTCATCACTCACGCGGCGTTGCTCCGTCGGACTTTCGTCCATTGCGGAAGATTCCCTACTGCTGCCTCCCGTAGGAGTCGGGGCCGTGTCTCA…
PX068781	R2AEDEN2_G5	R2AE2-G5	CACTCTAGCCTGCCCGTATCGAATGCAGACCCGGGGTTAAGCCCCGGGCTTTCACATCCGACGTGACAAGCCGCCTACGAGCTCTTTACGCCCAATAATTCCGGACAACGCTTGCGCCCTACGTATTACCGCGGCTGCTGGCACGTAGTTAGCCGGCGCTTCTTCTGCAGGTACCGTCACTCTCGCTTCTTCCCTGCTGAAAGAGGTTTACAACCCGAAGGCCGTCATCCCTCACGCGGCGTCGCTGCATCAGGCTTTCGCCCATTGTGCAATATTCCCCACTGCTGCCTCCCGTACGAGTCTGGGCCGTGTCTCAGTCCCAGTGTGGCCGGTCGCCCTCTCAGGCCGGCTACCCGTCGTCGCCGTGGTAGGCCATCACCCCACCAACAAGCTGATAGG…
PX068782	R2AEDEN2_H1	R2AE2-H1	CGCTTTGACGCTAACTGTATATCGCTAACATCGAGTATTCATCGTTTAGGGCGTGGACTACCAGGGTATCTAATCCTGTTTGATCCCCACGCTTTCGTGCCTCAGCGTCAATCATACCATAGTAAGCTGCCTTCGCAATTGGTGTTCTGTGACATATCTATGCATTTCACCGCTACTTGTCACATTCCGCCTACCTCTAGTACATTCAAGCCCATCAGTATCAAGGGCACTGCGATAGTTGAGCTACCGTCTTTCACCCCTGACTTAACAGGCCGCCTACGCACCCTTTAAACCCAATAAATCCGGATAACGCTCGGATCCTCCGTATTACCGCGGCTGCTGGCACGGAGTTAGCCGATCCTTATTCTTACCGTACATTCAACTCTTTACACGTAAAGA…
PX068783	R2AEDEN2_H5	R2AE2-H5	TGTTCCTCCATATCTCTACGCATTTCACCGCTACACATGGAATTCCACTTTCCTCTTCTGCACTCAAGTCTCCCAGTTTCCAATGACCCTCCACGGTTGAGCCGTGGGCTTTCACATCAGACTTAAGAAACCACCTGCGCGCGCTTTACGCCCAATAATTCCGGATAACGCTTGCCACCTACGTATTACCGCGGCTGCTGGCACGTAGTTAGCCGTGGCTTTCTGGTTAGGTACCGTCAAGGTGCCAGCTTATTCAACTAGCACTTGTTCTTCCCTAACAACAGAGTTTTACGACCCGAAAGCCTTCATCACTCACGCGGCGTTGCTCCGTCGGACTTTCGTCCATTGCGGAAGATTCCCTACTGCTGCCTCCCGTAGGAGTCTGGGCCGTGTCTCATT…
PX068784	R2AEDEN3_A1	R2AE3-A1	GCGTTAGCTACGGTACTAAAAGGTTTAACCCTCCCAACACCTAGTTGACATCGTTTAGGGCGTGGACTACCAGGGTATCTAATCCTGTTTGCTCCCCACGCTTTCGTGCATGAGCGTCAGTGTTAGCCCAGGGGGCTGCCTTCGCCATCGGTATTCCTCCACATCTCTACGCATTTCACTGCTACACGTGGAATTCTACCCCCCTCTGCCACACTCTAGCCTTGCAGTCACAAACGCAGTTCCCAGGTTAAGCCCGGGGATTTCACGTCTGTCTTACAAAACCGCCTGCGCACGCTTTACGCCCAGTAATTCCGATTAACGCTCGCACCCTACGTATTACCGCGGCTGCTGGCACGTAGTTAGCCGGTGCTTCTTATCAAGGTACCGTCATCAGTACAG…
PX068785	R2AEDEN3_B10	R2AE3-B10	TCCCAGGTTGAGCCCGGGGATTTCACATCCAACTTAACAAACCACCTACGCGCGCTTTACGCCCAGTAATTCCGATTAACGCTTGCACCCTCTGTATTACCGCGGCTGCTGGCACAGAGTTAGCCGGTGCTTATTCTGTCGGTAACGTCAAAACAGTTACGTATTAGGCAACTGCCCTTCCTCCCAACTTAAAGTGCTTTACAATCCGAAGACCTTCTTCACACACGCGGCATGGCTGGATCAGGCTTTCGCCCATTGTCCAATATTCCCCACTGCTGCCTCCCGTAGGAGTCTGGACCGTGTCTCACTTCCAGTGTGACTGATCATCCTCTCAGACCAGTTACGGATCGTCGCCTTGGTGAGCCATTACCCCACCAACTAGCTAATCCGACCTAGGCT…
PX068786	R2AEDEN3_E1	R2AE3-E1	CCTAGTTGACATCGTTTAGGGCGTGGACTACCAGGGTATCTAATCCTGTTTGCTACCCACGCTTTCGTGCATGAGCGTCAGTATCGACCCAGGGGGCTGCCTTCGCCATTGGTGTTCCTCCACATCTCTACGCATTTCACTGCTACACGTGGAATTCCACCCCCCTCTGCCGTACTCTAGCCTGCCAGTCATAAGCGCAGTTCCCAGGTTGAGCCCGGGGATTTCACGCCTATCTTAACAAACCGCCTGCGCACGCTTTACGCCCAGTAATTCCGATTAACGCTCGCACCCTACGTATTACCGCGGCTGCTGGCACGTAGTTAGCCGGTGCTTCTTATTCCGGTACCGTCATCCGCACAGGGTATTAACCCATACGATTTCTTCCCGGCTGACAGAGCT…
PX068787	R2AEDEN3_E7	R2AE3-E7	ACTAGTAGACATCGTTTAGGGCGTGGACTACCAGGGTATCTAATCCTGTTTGCTCCCCACGCTTTCGTGCATGAGCGTCAGTTTTGACCCAGGGGGCTGCCTTCGCCATCGGTGTTCCTCCACATATCTACGCATTTCACTGCTACACGTGGAATTCTACCCCCCTCTGCCAAACTCTAGCCTTGCAGTCACCATCGCCATTCCCAGGTTGAGCCCGGGGATTTCACGACAGTCTTACAAAACCGCCTGCGCACGCTTTACGCCCAGTAATTCCGATTAACGCTTGCACCCTACGTATTACCGCGGCTGCTGGCACGTAGTTAGCCGGTGCTTATTCTTCAGGTACCGTCATTAGCGCCCTGTATTAGAGGACACCGTTTCTTCCCTGACAAAAGAGCT…
PX068788	R2AEDEN3_E9	R2AE3-E9	TCAGTTTTGAATGCAGTTCCCAGGTTGAGCCCGGGGATTTCACATCCAACTTAACAAACCACCTACGCGCGCTTTACGCCCAGTAATTCCAATTAACGCTTGCACCCTCTGTATTACCGCGGCTGCTGGCACAGAGTTAGCCGGTGCTTATTCTGTCGGTAACGTCAAAACAGTTACGTATTAAGCAACTGCCCTTCCTCCCAACTTAAAGTGCTTTACAATCCGAAGACCTTCTTCACACACGCGGCATGGCTGGATCAGGCTTTCGCCCATTGTCCAATATTCCCCACTGCTGCCTCCCGTAGGAGTCTGGACCGTGTCTCAGTTCCAGTGTGACTGATCATCCTCTCAAACCAGTTACGGATCGTCGCCTTGGTGAGCCATTACCCCACCAACTAG…
PX068789	R2AEDEN3_E12	R2AE3-E12	GGTCGACTTCACGCGTTAGCTACGTTACTCAAGAAGTCACCTTCCCGAACAACTAGTCGACATCGTTTAGGGCGTGGACTACCAGGGTATCTAATCCTGTTTGCTCCCCACGCTTTCGTGCATGAGCGTCAGTACAGGCCCAGGGGGCTGCCTTCGCCATCGATGTTCCTCCTGATATCTACGCATTTCACTGCTACACCAGGAATTCCACCCCCCTCTGCCGTACTCCAGTCACACAGTCACAAACGCAGTTCCCAGGTTAAGCCCGGGGATTTCACATCTGTCTTATGTAACCGCCTGCGCACGCTTTACGCCCAGTAATTCCGATTAACGCTCGCACCCTACGTATTACCGCGGCTGCTGGCACGTAGTTAGCCGGTGCTTCTTCTGACAGTACCG…
PX068790	R2AEDEN3_F6	R2AE3-F6	TAACGCGTTAGCTTCGATACTGCGTGCCAAATTGCACCCAACATCCAGTTCGCATCGTTTAGGGCGTGGACTACCAGGGTATCTAATCCTGTTTGCTCCCCACGCTTTCGTGCCTCAGTGTCAGTGTTGGTCCAGGTAGCTGCCTTCGCCATGGATGTTCCTCCCGATCTCTACGCATTTCACTGCTACACCGGGAATTCCGCTACCCTCTACCACACTCTAGTTGTCCAGTTTCCACTGCAGTTCCCAGGTTGAGCCCAGGGCTTTCACAACAGACTTAAACAACCACCTACGCACGCTTTACGCCCAGTAATTCCGAGTAACGCTTGCACCCTTCGTATTACCGCGGCTGCTGGCACGAAGTTAGCCGGTGCTTATTCTTTGGGTACCGTCATCCCA…
PX068791	R2AEDEN3_G6	R2AE3-G6	CGGTCGACTTCACGCGTTAGCTTCGTTACTCAAGAAGTCACCTTCCCGAACAACTAGTCGACATCGTTTAGGGCGTGGACTACCAGGGTATCTAATCCTGTTTGCTCCCCACGCTTTCGTGCATGAGCGTCAGTACAGGCCCAGGGGGCTGCCTTCGCCATCGGTGTTCCTCCTGATATCTACGCATTTCACTGCTACACCAGGAATTCCACCCCCCTCTGCCGTACTCCAGTTACACAGTCACAAACGCAGTTCCCAGGTTAAGCCCGGGGATTTCACATCTGTCTTATGCAACCGCCTGCGCACGCTTTACGCCCAGTAATTCCGATTAACGCTCGCACCCTACGTATTACCGCGGCTGCTGGCACGTAGTTAGCCGGTGCTTCTTCTTACAGTACC…
PX068792	R2AEDEN3_H6	R2AE3-H6	CAGTTGACATCGTTTAGGGCGTGGACTACCAGGGTATCTAATCCTGTTTGCTCCCCACGCTTTCGTGCATGAGCGTCAGTACAGGTCCAGGGGATTGCCTTCGCCATCGGTGTTCCTCCGCATATCTACGCATTTCACTGCTACACGCGGAATTCCATCCCCCTCTACCGTACTCTAGCTATACAGTCACAAATGCAGGTCCCAGGTTGAGCCCGGGGATTTCACATCTGTCTTATATAACCGCCTGCGCACGCTTTACGCCCAGTAATTCCGATTAACGCTCGCACCCTACGTATTACCGCGGCTGCTGGCACGTAGTTAGCCGGTGCTTATTCTTACGGTACCGTCATTAGCCCCCAGTATTAATAGAGACCGTTTCGTTCCGTACAAAAGCAGTTT…
PX068793	AcclimatisedEDEN3_A2	AE3-A2	TTTTCACACCCGACGTGACAAGCCGCCTACGAGCTCTTTACGCCCAATAAATCCGGACAATGCTTGCACCCTACGTATTACCGCGGCTGCTGGCACGTAGTTAGCCGGTGCTTCTTCTGCGGGTACCGTCACTTTCGCTTCGTCCCCGCTGAAAGAGGTTTACAACCCGAAGGCCTTCGTCCCTCACGCTGCGTCGCTGCGTCAGGCTTTCGCCCATTGCGCAATATTCCCCACTGCTGCCTCCCGTAGGAGTCTGGGCCGTGTCTCAGTCCCAGTGTGGCCGGTCGCCCTCTCAGGCCGGCTACCCGTCGTCGCCTTGGTGAGCCGTTACCTCACCAACAAGCTGATAGGCCGCGGGCCCATCCCTCACCGAAGTTCTTTCCACCAGGCGAGATGTCG…
PX068794	AcclimatisedEDEN3_A5	AE3-A5	GCTAGCATTCATCGTTTACGGCGTGGACTACCAGGGTATCTAATCCTGTTTGATCCCCACGCTGTCGCGCCTGAGCGTCAGTAATGAGCCAGTGAGCCGCCTTCGCCACCGGTGTTCTTCCCAATATCTACGAATTTCACCTCTACACTGGGAATTCCACTCACCTCTCTCATACTCAAGTCTCACAGTTTCAATGGCAGTTCCGGAGTTGAGCTCCGGGCTTTCACCACTGACTTGGAAGACCGCCTGCGCGCGCTTTACGCCCAGTAATTCCGAACAACGCTAGCCCCCTTCGTATTACCGCGGCTGCTGGCACGAAGTTAGCCGGAGCTTCTTCTCGCACTACCGTCATTATCGTCGTGCGCGAAAGAGTTTTACAACCCGAAGGCCTTCATCACT…
PX068795	AcclimatisedEDEN3_A11	AE3-A11	CCAGTTGACATCGTTTAGGGCGTGGACTACCAGGGTATCTAATCCTGTTTGCTCCCCACGCTTTCGTGCATGAGCGTCAGTACAGGTCCAGGGGATTGCCTTCGCCATCGGTGTTCCTCCGCATATCTACGCATTTCACTGCTACACGCGGAATTCCATCCCCCTCTACCGTACTCTAGCCTTGCAGTCACAAATGCAGTTCCCAGGTTGAGCCCGGGGATTTCACATCTGTCTTGCAAAGCCGCCTGCGCACGCTTTACGCCCAGTAATTCCGATTAACGCTTGCACCCTACGTATTACCGCGGCTGCTGGCACGTAGTTAGCCGGTGCTTATTCTTCAGGTACCGTCATTAGTTCAATTTATTAGATTGAACCGTTTCTTCCCTGACAAAAGTGGTT…
PX068796	AcclimatisedEDEN3_A12	AE3-A12	TTACTGAACAGCAAGCCGTCCAACAACCAGTTGACATCGTTTAGGGCGTGGACTACCAGGGTATCTAATCCTGTTTGCTCCCCACGCTTTCGTGCATGAGCGTCAGTACAGGCCCAGGGGATTGCCTTCGCCATCGGTGTTCCTCCGCATATCTACGCATTTCACTGCTACACGCGGAATTCCATCCCCCTCTGCCGTACTCCAGCCTTGCAGTCACAAGTGCAGTTCCCAGGTTAAGCCCGGGGATTTCACACCTGTCTTGCAAGACCGCCTGCGCACGCTTTACGCCCAGTAATTCCGATTAACGCTCGCACCCTACGTATTACCGCGGCTGCTGGCACGTAGTTAGCCGGTGCTTATTCTTCAGGTACCGTCATCCCCCCGAGGTATTAGCCCAGA…
PX068797	AcclimatisedEDEN3_B2	AE3-B2	CTAGCATCCATCGTTTACAGCGTGGACTACCAGGGTATCTAATCCTGTTTGCTCCCCACGCTTTCGCGTCTCAGCGTCAGTTCCGGGCCAGTGAGCCGCCTTCGCCACTGGTGTTCTTGCGAATATCTACGAATTTCACCTCTACACTCGCAGTTCCACTCACCTCTCCCGGACTCAAGATCTCCAGTATCAAAGGCAGTTCCAAGGTTGAGCCTTGGCATTTCACCCCTGACTTAAAGACCCGCCTACACGCGCTTTACGCCCAGTAATTCCGAACAACGCTAGCCCCCTTCGTATTACCGCGGCTGCTGGCACGAAGTTAGCCGGGGCTTCTTATCCAGGTACCGTCATTATCGTCCCTGGCGAAAGAGCTTTACAACCCTAAGGCCGTCATCACTC…
PX068798	AcclimatisedEDEN3_B4	AE3-B4	ACCAGTTGACATCGTTTAGGGCGTGGACTACCAGGGTATCTAATCCTGTTTGCTCCCCACGCTTTCGTGCATGAGCGTCAGTACAGGTCCAGGGGATTGCCTTCGCCATCGGTGTTCCTCCGCATATCTACGCATTTCACTGCTACACGCGGAATTCCATCCCCCTCTACCGTACTCTAGCGATGCAGTCACAAATGCAGGTCCCAGGTTGAGCCCGGGGATTTCACATCTGTCTTACATCACCGCCTGCGCACGCTTTACGCCCAGTAATTCCGATTAACGCTCGCACCCTACGTATTACCGCGGCTGCTGGCACGTAGTTAGCCGGTGCTTATTCTTACGGTACCGTCATTAGCCCCTTGTATTAGAAAGGACCGTTTCGTTCCGTACAAAAGCAGT…
PX068799	AcclimatisedEDEN3_B5	AE3-B5	ACCAGTTGACATCGTTTAGGGCGTGGACTACCAGGGTATCTAATCCTGTTTGCTCCCCACGCTTTCGTGCATGAGCGTCAGTACAGGTCCAGGGGATTGCCTTCGCCATCGGTGTTCCTCCGCATATCTACGCATTTCACTGCTACACGCGGAATTCCATCCCCCTCTACCGTACTCTAGCTATACAGTCACAAATGCAGGTCCCAGGTTGAGCCCGGGGATTTCACATCTGTCTTATATAACCGCCTGCGCACGCTTTACGCCCAGTAATTCCGATTAACGCTCGCACCCTACGTATTACCGCGGCTGCTGGCACGTAGTTAGCCGGTGCTTATTCTTACGGTACCGTCATTAGCCCCTTGTATTAGAAAGGACCGTTTCGTTCCGTACAAAAGCAGT…
PX068800	AcclimatisedEDEN3_B7	AE3-B7	CAGTTGACATCGTTTAGGGCGTGGACTACCAGGGTATCTAATCCTGTTTGCTCCCCACGCTTTCGTGCATGAGCGTCAGTACAGGCCCAGGGGATTGCCTTCGCCATCGGTGTTCCTCCGCATATCTACGCATTTCACTGCTACACGCGGAATTCCATCCCCCTCTGCCGTACTCCAGCCTTGCAGTCACAAGTGCAGTTCCCAGGTTAAGCCCGGGGATTTCACACCTGTCTTGCAAGACCGCCTGCGCACGCTTTACGCCCAGTAATTCCGATTAACGCTCGCACCCTACGTATTACCGCGGCTGCTGGCACGTAGTTAGCCGGTGCTTATTCTTCAGGTACCGTCATCCTCCCGAGGTATTAACCCAGAAGATTTCTTCCCTGACAAAAGCGGTTT…
PX068801	AcclimatisedEDEN3_B11	AE3-B11	CCCTCCCAACACCTAGTTGACATCGTTTAGGGCGTGGACTACCAGGGTATCTAATCCTGTTTGCTACCCACGCTTTCGTGCATGAGCGTCAGTATTGGCCCAGGGGGCTGCCTTCGCCATCGGTGTTCCTCCACATCTCTACGCATTTCACTGCTACACGTGGAATTCCACCCCCCTCTGCCATACTCTAGCCTTGCAGTCACAAACGCAGTTCCCAGGTTGAGCCCGGGGATTTCACGCCTGTCTTACAAAACCGCCTGCGCACGCTTTACGCCCAGTAATTCCGATTAACGCTCGCACCCTACGTATTACCGCGGCTGCTGGCACGTAGTTAGCCGGTGCTTCTTATTCCGGTACCGTCATCCACACAGGGTATTAACCCATGCGTTTTCTTCCCGG…
PX068802	AcclimatisedEDEN3_C1	AE3-C1	CTGGGAGGCTGACCCTCTCACGTCTAGTTCTCATCGTTTATGGCGTGGACTACCAGGGTATCTAATCCTGTTTGCTCCCCACGCTTTCGTGCCTGAACGTCGGTACTGGACCAGGAAGCCGCTTTCGCCACTGATGTTCCTTCTGATATCTACGCATTTCACCGCTACACCAGAAATTCCGCTTCCCTCTTCCGTACCCTAGCCATGCAGTTTCGAATGCAATTCCCAGGTTGAGCCCGGGGATTTCACATCCGACTTACATAACCGTCTGCGCACGCTTTACGCCCAGTAATTCCGATTAACGCTTGCACCCTCTGTATTACCGCGGCTGCTGGCACAGAGTTAGCCGGTGCTTTTTCTGTAGGTTAGGTCAAGGTCCGGGGGTATTAGCCCCAAACT…
PX068803	AcclimatisedEDEN3_C2	AE3-C2	ACCAGTTGACATCGTTTAGGGCGTGGACTACCAGGGTATCTAATCCTGTTTGCTCCCCACGCTTTCGTGCATGAGCGTCAGTACAGGTCCAGGGGATTGCCTTCGCCATCGGTGTTCCTCCGCATATCTACGCATTTCACTGCTACACGCGGAATTCCATCCCCCTCTACCGTACTCTAGCTATACAGTCACAAATGCAGGTCCCAGGTTGAGCCCGGGGATTTCACATCTGTCTTATATAACCGCCTGCGCACGCTTTACGCCCAGTAATTCCGATTAACGCTCGCACCCTACGTATTACCGCGGCTGCTGGCACGTAGTTAGCCGGTGCTTATTCTTACGGTACCGTCATTAGCCCCCTGTATTAAAGAGAACCGTTTCGTTCCGTACAAAAGCAGT…
PX068804	AcclimatisedEDEN3_C3	AE3-C3	TTAATGCTTTCGCTCAGACACCAACAGTGTATCGCTGATGTCGAGTATCCATCGTTTAGGGCGTGGACTACCAGGGTATCTAATCCTGTTTGATCCCCACGCTTTCGTGCCTCAGTGTCAATAATCCCGTAGTAAGCTGCCTTCGCAATGGGTGTTCTATGTCATATCTAAGCATTTCACCGCTACATGACATATTCCGCTTACCTCCAGGATATTCAAGACAAATAGTATCAATGGCAGTTTCCGAGTTAAGCTCGAAGATTTCACCACTGACTTAAATGCCCACCTACGCACCCTTTAAACCCAGTAAATCCGGATAACGCTTGCACCCTCCGTATTACCGCGGCTGCTGGCACGGAGTTAGCCGGTGCTTATTCCTAGGGTACCGTCAAGTGAGAA…
PX068805	AcclimatisedEDEN3_C5	AE3-C5	AGCGTTAGCTGCGCCACTGAAGAGCAAGCTCCCCAACGGCTAGCATTCATCGTTTACGGCGTGGACTACCAGGGTATCTAATCCTGTTTGCTCCCCACGCTTTCGCACCTCAGCGTCAGTACCGGACCAGTGAGCCGCCTTCGCCACTGGTGTTCTTGCGAATATCTACGAATTTCACCTCTACACTCGCAGTTCCACTCACCTCTTCCGGACTCGAGATCCCCAGTATCAAAGGCAGTTCCAAGGTTGAGCCTTGGGATTTCACCTCTGACTTAAAGATCCGCCTACGTGCGCTTTACGCCCAGTGATTCCGAGCAACGCTAGCCCCCTTCGTATTACCGCGGCTGCTGGCACGAAGTTAGCCGGGGCTTCTTCTACGGGTACCGTCATTATCGTCCC…
PX068806	AcclimatisedEDEN3_C7	AE3-C7	GCTGGCATTCATCGTTTACGGCGTGGACTACCAGGGTATCTAATCCTGTTTGCTCCCCACGCTTTCGTGCCTCAGCGTCAGTATCGGGCCAGTGAGCCGCCTTCGCCACTGGTGTTCTTGCGAATATCTACGAATTTCACCTCTACACTCGCAGTTCCACTCACCTCTCCCGAACTCAAGATCTTCAGTATCAAAGGCAGTTCTGGAGTTGAGCTCCAGGATTTCACCCCTGACTTAAAGACCCGCCTACGCACCCTTTACGCCCAGTGATTCCGAGCAACGCTAGCCCCCTTCGTATTACCGCGGCTGCTGGCACGAAGTTAGCCGGGGCTTATTCTTGCGGTACCGTCATTATCTTCCCGCACAAAAGAGCTTTACAACCCTAGGGCCTTCATCACT…
PX068807	AcclimatisedEDEN3_C11	AE3-C11	GAGTAATCATCGTTTACAGTGTGGACTACCAGGGTATCTAATCCTGTTTGATCCCCACACTTTCGTGCCTCAGCGTCAGTTACAGTCTAGTAAGCTGCCTTCGCTATCGGTGTTCTTGACGATATCTAAGCATTTCACCGCTACACCGTCAATTCCGCCTACCTCGTCTGTACTCAAGTCCTGCAGTATCAATTGCACCTCGACAGTTAAGCTGCCGTATTTCACAACTGACTTATAGGACCGCCTACGCACCCTTTAAACCCAATAAATCCGGACAACGCTTGCCACCTACGTATTACCGCGGCTGCTGGCACGTAGTTAGCCGTGGCTTATTCACCAGGTACCTTCAATTTCTCACGCATGAGAATTTTATCCCCTGGCAAAAGCAGTTTACAACCC…
PX068808	AcclimatisedEDEN3_D2	AE3-D2	CTTCACGCGTTAGCTGCGTTACCAAGTCAATTAAGACCCGACAACTAGTAGACATCGTTTAGGGCGTGGACTACCAGGGTATCTAATCCTGTTTGCTCCCCACGCTTTCGTGCATGAGCGTCAATCTTGACCCAGGGGGCTGCCTTCGCCATCGGTGTTCCTCCACATCTCTACGCATTTCACTGCTACACGTGGAATTCTACCCCCCTCTGCCAGATTCTAGCCTTGCAGTCTCCATCGCAATTCCCAGGTTGAGCCCGGGGATTTCACGACAGACTTACAAAACCGCCTGCGCACGCTTTACGCCCAGTAATTCCGATTAACGCTTGCACCCTACGTATTACCGCGGCTGCTGGCACGTAGTTAGCCGGTGCTTATTCTTCAGGTACCGTCATTAGC…
PX068809	AcclimatisedEDEN3_D5	AE3-D5	CACTTTCGTGCCTCAGCGTCAGTTACTCCTTAGTAAGCTGCCTTCGCTATCGGTGTTCTTGACGATATCTAAGCATTTCACCGCTACACCGTCAATTCCGCCTACCTCATCAGTACTCAAGCCCCCCAGTATCAATGGCACCTCGACAGTTAAGCTGCCGTATTTCACCACTGACTTAGGGGGCCGCCTACGCACCCTTTAAACCCAATAAATCCGGACAACGCTTGCCACCTACGTATTACCGCGGCTGCTGGCACGTAGTTAGCCGTGGCTTATTCCTCTGGTACCTTCAATTCTCCCCGCAGGGATCTTTTATCCCCAGAAAAAAGCAGTTTACGACCCAGAAGGCCTTCTTCCTGCACGCGGCATGGCTGGATCAGTCTCTCAACCATTGTCCAA…
PX068810	AcclimatisedEDEN3_D8	AE3-D8	GGTATCTAATCCTGTTTGCTCCCCACGCTTTCGCGCCTCAGCGTCAGTCAAGGACCAGGTTGCCGCCTTCGCCACCGGTGTTCTTCCCAATATCTACGAATTTCACCTCTACACTGGGAATTCCACAACCCTCTTCCTCACTCAAGACTACACGTCTCAAACGCAGTCCCCAGGTTGAGCCCAGGAATTTCACGTCTGACTGTATAATCCGCCTACGCGCCCTTTACGCCCAGTCATTCCGAGCAACGCTAGCCCCCTTCGTATTACCGCGGCTGCTGGCACGAAGTTAGCCGGGGCTTCTTCTGCGGGTACCGTCATCATCGTCCCCGCCGAAAGTGCTTTACAATCCGAAAACCTTCTTCACACACGCGGCATTGCTGGATCAGGCTTGCGCCCATT…
PX068811	AcclimatisedEDEN3_D9	AE3-D9	CGAGTTATCATCGTTTACGGCGTGGACTACCAGGGTATCTAATCCTGTTTGATCCCCACGCTTTCGTGCATCAGCGTCAGTGAACCTCTAGTAAGCTGCCTACGCAATCGGTGTTCTGTGTAATATCTAAGCATTTCACCGCTACACTACACATTCCGCCTACCTCATGGTTACTCAAGTAAAACAGTTTCAATGGCAGGACTACAGTTGAGCTGCAGCTTTTCACCACTGACTTATTTAACCGCCTACGCACCCTTTAAACCCAATAAATCCGGATAACGCTTGCACCCTCCGTATTACCGCGGCTGCTGGCACGGAGTTAGCCGGTGCTTATTCATGCAGTACCGTCACTACAGATCACGATCTGTACGTTCTTCCTGCACAAAAGCAGTTTACAAC…
PX068812	AcclimatisedEDEN3_D11	AE3-D11	GGATTACTTAATGCTTTCGCTCAGACACACATTGTCATATCACGTATGTCGAGTAATCATAGTTTAGGGCGTGGACTACCAGGGTATCTAATCCTGTTTGATCCCCACGCTTTCGAGCCTCAGCGTCAATATTTGTTTAGCCTGCTGCCTTCGCAATAGGTGTTCCGGGTCATATCTATGCATTTCACCGCTACATGACCCATTCCGCAAACCTCAACAACATTCAAGACACATAGTATCAATGGCAGTTCCCGAGTTAAGCTCAGGTATTTCACCACTGACTTACATATCCGCCTGCGCTCCCTTTAAACCCAGTGAATCCGGATAACGCTTGCACCCTCCGTATTACCGCGGCTGCTGGCACGGAGTTAGCCGGTGCTTATTCATAGGGTACCGTCA…
PX068813	AcclimatisedEDEN3_E1	AE3-E1	TTAACGCTTTCGCTTTGACGCTGACTGTATATCGCCAACATCGAGTATTCATCGTTTAGGGCGTGGACTACCAGGGTATCTAATCCTGTTTGATCCCCACGCTTTCGTGCCTCAGCGTCAATCATACTTTAGTAAGCTGCCTTCGCAATTGGTGTTCTGTGACATATCTATGCATTTCACCGCTACTTGTCACATTCCGCCTACCTCAAGTACATTCAAGCCCATCAGTATCAAAGGCACTGCGATAGTTAAGCTACCGTCTTTCACCCCTGACTTAATAGGCCGCCTACGCACCCTTTAAACCCAATAAATCCGGATAACGCTTGGATCCTCCGTATTACCGCGGCTGCTGGCACGGAGTTAGCCGATCCTTATTCTCAGAGTACATTCAGCTACCAA…
PX068814	AcclimatisedEDEN3_E2	AE3-E2	GTTAGCTGCGACACCGGAAAACTAAGTTTCCCAGCGTCTAGCGCACATCGTTTACGGCGTGGACTACCAGGGTATCTAATCCTGTTTGCTCCCCACGCTTTCGCGCCTCAGCGTCAGTATCGGTCCAGTGAGCCGCCTTCGCCACCGGTGTTCTTCCCAATATCTACGAATTTCACCTCTACACTGGGAATTCCACTCACCTCTCCCGAACTCAAGTCTACCAGTATCAAACGCAATTCCCAGGTTGAGCCCGGGGCTTTCACGCCTGACTTGATAAACCGCCTACGCGCCCTTTACGCCCAGTAATTCCGAACAACGCTAGCCCCCTTCGTATTACCGCGGCTGCTGGCACGAAGTTAGCCGGGGCTTCTTCTCACGCTACCGTCATCATCGTCGCGT…
PX068815	AcclimatisedEDEN3_E6	AE3-E6	GTTTCAAATGCAGTTCCCAGGTTGAGCCCGGGGATTTCACATCTGACTTACAAAACCGCCTGCGCACGCTTTACGCCCAGTAATTCCGATTAACGCTTGCACCCTACGTATTACCGCGGCTGCTGGCACGTAGTTAGCCGGTGCTTATTCTTCCGGTACCGTCATTAGCAGAGGATATTAGCCCCCACCGTTTCGTTCCGAACAAAAGTGCTTTACAACCCGAAGGCCTTCTTCACACACGCGGCATGGCTGGATCAGGGTTGCCCCCATTGTCCAAAATTCCCCACTGCTGCCTCCCGTAGGAGTCTGGGCCGTGTCTCAGTCCCAGTGTGGCTGGTCGTCCTCTCAGACCAGCTACTGATCGTCGCCTTGGTAGGCCTTTACCCCACCAACTAGCTA…
PX068816	AcclimatisedEDEN3_E8	AE3-E8	CAACAGTGTATCGCTGATGTCGAGTATCCATCGTTTAGGGCGTGGACTACCAGGGTATCTAATCCTGTTTGATCCCCACGCTTTCGTGCCTCAGTGTCAATAATCCCGTAGTAAGCTGCCTTCGCAATGGGTGTTCTATGTCATATCTAAGCATTTCACCGCTACATGACATATTCCGCTTACCTCCAGGATATTCAAGACAAATAGTATCAATGGCAGTTTCCAAGTTAAGCTTGAAGATTTCACCACTGACTTACCTGCCCACCTACGCACCCTTTAAACCCAGTAAATCCGGATAACGCTTGCACCCTCCGTATTACCGCGGCTGCTGGCACGGAGTTAGCCGGTGCTTATTCCTCTGGTACCGTCAAGTGAGGAAGAATCCCCTTTTTTCGTCCC…
PX068817	AcclimatisedEDEN3_E11	AE3-E11	CCACTGAATAGCAAGCTATCCAACGGCTAGCATTCATCGTTTACGGCGTGGACTACCAGGGTATCTAATCCTGTTTGATCCCCACGCTGTCGCGCCTGAGCGTCAGTAATGAGCCAGTGAGCCGCCTTCGCCACCGGTGTTCTTCCCAATATCTACGAATTTCACCTCTACACTGGGAATTCCACTCACCTCTCTCATACTCAAGTCCAACAGTTTCAATGGCAGTTCCGGAGTTGAGCTCCGGGCTTTCACCACTGACTTGGAAGACCGCCTGCGCGCGCTTTACGCCCAGTAATTCCGAACAACGCTAGCCCCCTTCGTATTACCGCGGCTGCTGGCACGAAGTTAGCCGGAGCTTCTTCTCGCACTACCGTCATTATCGTCGTGCGCGAAAGAGTT…
PX068818	AcclimatisedEDEN3_F1	AE3-F1	GCGTTAGCTACGTTACTGAGAAGGAACCTTCCCAACAACCAGTTGACATAGTTTAGGGCGTGGACTACCAGGGTATCTAATCCTGTTTGCTCCCCACGCTTTCGTGCATGAGCGTCAGTGCAGGCCCAGGGGATTGCCTTCGCCATCGGTGTTCCTCCGCATATCTACGCATTTCACTGCTACACGCGGAATTCCATCCCCCTCTGCCGCACTCAAGCCTTGCAGTCACAAAGGCAGTTCCCAGGTTGAGCCCGGGGATTTCACCTCTGTCTTACAAAACCGCCTGCGCACGCTTTACGCCCAGTAATTCCGATTAACGCTTGCACCCTACGTATTACCGCGGCTGCTGGCACGTAGTTAGCCGGTGCTTATTCTTCAGGTACCGTCATTACCCCGAGG…
PX068819	AcclimatisedEDEN3_F2	AE3-F2	GCGTTAGCTGCGCCACCCAAGCACCAAGTGCCCGGACAGCTAGTTATCATCGTTTACGGCGTGGACTACCAGGGTATCTAATCCTGTTTGCTCCCCACGCTTTCGCACCTCAGCGTCAATACTTGTCCAGTCAGTCGCCTTCGCCACTGGTGTTCTTCCGAATATCTACGAATTTCACCTCTACACTCGGAATTCCACTGACCTCTCCAAGATTCTAGCTACCTAGTTTCAAAGGCAGTTCCAGGGTTGAGCCCTGGGCTTTCACCTCTGACTTGAGTAGCCGCCTACGTGCGCTTTACGCCCAGTAATTCCGAACAACGCTAGCTCCCTCCGTATTACCGCGGCTGCTGGCACGGAGTTAGCCGGAGCTTATTCTCCAGGTACTGTCATTATCATCCC…
PX068820	AcclimatisedEDEN3_F3	AE3-F3	ACCAGTTGACATCGTTTAGGGCGTGGACTACCAGGGTATCTAATCCTGTTTGCTCCCCACGCTTTCGTGCATGAGCGTCAGTACAGGCCCAGGGGATTGCCTTCGCCATCGGTGTTCCTCCGCATATCTACGCATTTCACTGCTACACGCGGAATTCCATCCCCCTCTGCCGTACTCCAGCGATGCAGTCACAAATGCAGTTCCCAGGTTGAGCCCGGGGATTTCACATCTGTCTTACATCACCGCCTGCGCACGCTTTACGCCCAGTAATTCCGATTAACGCTTGCACCCTACGTATTACCGCGGCTGCTGGCACGTAGTTAGCCGGTGCTTATTCTTACGGTACCGTCATTAGCACCCTGTATTAGAGGGCGCCGTTTCGTTCCGTACAAAAGCAGT…
PX068821	AcclimatisedEDEN3_F5	AE3-F5	CTTCACGCGTTAGCTTCGTTACTGAACAGCAAGCCGTCCAACAACCAGTTGACATCGTTTAGGGCGTGGACTACCAGGGTATCTAATCCTGTTTGCTCCCCACGCTTTCGTGCATGAGCGTCAGTACAGGCCCAGGGGATTGCCTTCGCCATCGGTGTTCCTCCGCATATCTACGCATTTCACTGCTACACGCGGAATTCCATCCCCCTCTGCCGTACTCCAGCCTTGCAGTCACAAGTGCAGTTCCCAGGTTAAGCCCGGGGATTTCACACCTGTCTTGCAAGACCGCCTGCGCACGCTTTACGCCCAGTAATTCCGATTAACGCTCGCACCCTACGTATTACCGCGGCTGCTGGCACGTAGTTAGCCGGTGCTTATTCTTCAGGTACCGTCATCCTC…
PX068822	AcclimatisedEDEN3_F7	AE3-F7	AGACCTAGTGTGCACCGTTTAGGGCGTGGACTACAGGGGTATCTAATCCCTTTTGCTCCCCACGCTTTCGTGCCTGAGCGTCAGCAATTGTCCAGGTAGCCGCCTTCGCCTCTGGTATTCCTCATGATATCTACGCATTTCACTGCTACACCATGAATTCTGCTACCCTCTCCAATGCTCTAGCCATGTAGTTTGAGGTGCAATTCCGGGGTTAAGCCCCGGGCTTTCACGCCTCACACACACGGCCGCCTGCGCACCCTTTACGCCCAGTGAATCCGAATAACGCTTGCAGTCTCTGTATTACCGCGGCTGCTGGCACAGAGTTAGCCACTGCTTCCTCTCCGGGTTAAGTCAGGCTTTGAACTATTAACTCAAAGCGTTTCTTCCCCGGTGACAGAG…
PX068823	AcclimatisedEDEN3_F9	AE3-F9	CACTCATCGTTTACAGCGTGGACTACCAGGGTATCTAATCCTGTTTGCTCCCCACGCTTTCGAGCCTCAGCGTCAGTAATGGGCCAGTATGCCGCCTTCGCCACTGGTGTTCTTCCGAATATCTACGAATTTCACCTCTACACTCGGAGTTCCGCATACCTCTCCCATACTCAAGACAATCAGTATCAAAGGCAATTCCAGAGTTGAGCTCTGGGCTTTCACCACTGACTTAACTGTCCGCCTACGCTCCCTTTACGCCCAGTAATTCCGAGCAACGCTAGCCCCCTTCGTATTACCGCGGCTGCTGGCACGAAGTTAGCCGGAGCTTCTTCTCCGGGTACAGTCATTATCTTCCCCGGTGAAAGAATTTTACAATCCTAAGACCTTCATCATTCACGC…
PX068824	AcclimatisedEDEN3_F10	AE3-F10	CCCAGTTGACATCGTTTAGGGCGTGGACTACCAGGGTATCTAATCCTGTTTGCTCCCCACGCTTTCGTGCCTGAGCGTCAGTGTTGGCCCAGGGGGCTGCCTTCGCCATCGGTGTTCCTCCGCATCTCTACGCATTTCACTGCTACACGCGGAATTCCACCCCCCTCTGCCACACTCCAGCCCGCCAGTTTCAAATGCCATTCCCAGGTTGAGCCCGGGGCTTTCACATCTGACTTAACGAACCGCCTGCGCACGCTTTACGCCCAGTAATTCCGATTAACGCTCGCACCCTACGTATTACCGCGGCTGCTGGCACGTAGTTAGCCGGTGCTTATTCCGCCGGTACCGTCAAGGACACCCCGTATTAGGGGATGCCTTTTCTTTCCGGCTAAAAGCGGT…
PX068825	AcclimatisedEDEN3_G1	AE3-G1	TCTAGCACCCATCGTTTACGGCGTGGACTACCAGGGTATCTAATCCTGTTTGCTCCCCACGCTTTCGAGTCTTAGTGTCAGAAACCGTCCAGATAGCCGCCTTCGCCACTGGTGTTCTTCCCAATCTCTACGTATTTCACCACTACACTGGGAATTCCACTATCCTCTCCGGTCCTCTAGTCATCCAGTCCTGAATGCATTTCTTGAGTTGAGCTCAAGGCTTTCACATCCAACTTGGATAACCACCTACACTCGCTTTACGCCCAGTAATTCCGAACAACGCTAGCCCCCTTCGTCTTACCGCGGCTGCTGGCACGAAGTTAGCCGGGGCTTATTCTGCGGGTACCGTCATCATCGTCCCCGCCAAAAGAGCTTTACAACCCGAAGGCCTTCATCACT…
PX068826	AcclimatisedEDEN3_G8	AE3-G8	CGTTAGCTGCGTCGCAGAAACCGTGGAAGGTCCCACACAACTAGCGTCCATCGTTTACGGTGTGGACTACCAGGGTATCTAATCCTGTTCGCTCCCCACACTTTCACTCCTCAGTGTCAGTAATGGCCCAGAGACCTGCCTTCGCCATTGGTGTTCCTCCTGATATCTGCGCATTCCACCGCTACACCAGGAATTCCAGTCTCCCCTACCACACTCTAGTCTGCCCGTATCGGATGCAGGTCTGGGGTTGAGCCCCAGAGTTTCACATCCGACGTAACAAACCACCTACGAGTTCTTTACGCCCAATAAATCCGGACAACGCTTGCACCCTATGTATTACCGCGGCTGCTGGCACATAGTTAGCCGGTGCTTCTTTTGTAGGTACCGTCACTTTCGCTT…
PX068827	AcclimatisedEDEN3_G9	AE3-G9	CTTAATGCGTTAGCTGCGCCACCCAGACACCAAGTGCCCGGACAGCTAGTTATCATCGTTTACGGCGTGGACTACCAGGGTATCTAATCCTGTTTGCTCCCCACGCTTTCGCACCTCAGCGTCAATACTTGTCCAGCGAGTCGCCTTCGCCACTGGTGTTCTTCCGAATATCTACGAATTTCACCTCTACACTCGGAATTCCACTCGCCTCTCCAAGATTCAAGTTACCTAGTTTCAAAGGCAGTTCCGGGGTTGAGCCCCGGGCTTTCACCTCTGACTTGAGTAACCGCCTACGTGCGCTTTACGCCCAGTAATTCCGAACAACGCTAGCTCCCTCCGTATTACCGCGGCTGCTGGCACGGAGTTAGCCGGAGCTTATTCTCCAGGTACTGTCATTAT…
PX068828	AcclimatisedEDEN3_H1	AE3-H1	AGACCTAGTGTGCACCGTTTAGGGCATGGACTACAGGGGTATCTAATCCCTTTTGCTCCCCATGCTTTCGTGCCTGAGCGTCAGTAATTGTCCAGGTAACCGCCTTCGCCTCTGGTGTTCCTCACGATATCTACGCATTTCACTGCTACACCGTGAATTCCGTTACCCTCTCCAATACTCTAGTCGAGTAGTTTCAGACGCAGTTCCGAGGTTGAGCCTCGGGATTTCACATCTGACACACCCAACCGCCTGCGCACCCTTTACGCCCAGTGAATCCGAATAACGCTTGCAGTCTCTGTATTACCGCGGCTGCTGGCACAGAGTTAGCCACTGCTTCCTCTCCGGGTTAAGTCAGGCTTCAAACTGTTAGCTTGAAGCGTTTCTTCCCCAGTGACAGAG…
PX068829	AcclimatisedEDEN3_H2	AE3-H2	TGCTCCCCACGCTTTCGTGCATGAGCGTCAGTGTTATCCCAGGGGGCTGCCTTCGCCATCGGTATTCCTCCACATATCTACGCATTTCACTGCTACACGTGGAATTCTACCCCCCTCTGACACACTCTAGCCGTGCAGTCACAAATGCCATTCCCAGGTTAAGCCCGGGGATTTCACACCTGTCTTACACAACCGCCTGCGCACGCTTTACGCCCAGTAATTCCGATTAACGCTCGCACCCTACGTATTACCGCGGCTGCTGGCACGTAGTTAGCCGGTGCTTATTCTTCAGGTACCGTCATTAGACATCCGTATTAGGAACATCCGTTTCTTCCCTGACAAAAGAGCTTTACAACCCGAAGGCCTTCTTCACTCACGCGGCATTGCTGGATCAGGGTT…
PX068830	AcclimatisedEDEN3_H4	AE3-H4	GTACCAAGGAATCGCTTCCCCAACACCTAGTGAGCATCGTTTAGGGCGTGGACTACCAGGGTATCTAATCCTGTTTGCTCCCCACGCTTTCGTGCCTGAGCGTCAGTATTGGCCCAGGGGGCTGCCTTCGCCATCGGTGTTCCTCCGCATCTCTACGCATTTCACTGCTACACGCGGAATTCCACCCCCCTCTGCCATACTCAAGCCCGCCAGTTTCAAATGCAGTTCCCAGGTTGAGCCCGGGGCTTTCACATCTGACTTAACGAACCGCCTGCGCACGCTTTACGCCCAGTAATTCCGATTAACGCTCGCACCCTACGTATTACCGCGGCTGCTGGCACGTAGTTAGCCGGTGCTTATTCCGCCGGTACCGTCAAGAACGCCCCGTATTAAGAGACG…
PX068831	AcclimatisedEDEN3_H7	AE3-H7	CTAGCATTCATCGTTTACGGCGTGGACTACCAGGGTATCTAATCCTGTTTGCTCCCCACGCTTTCGCACCTCAGCGTCAGTACCGGACCAGTAAGCCGCCTTCGCCACTGGTGTTCTTCCGAATATCTACGAATTTCACCTCTACACTCGGAGTTCCACTTACCTCTTCCGGACTCAAGACTTTCAGTATCGAAGGCAGTTCCAGGGTTGAGCCCTGGGATTTCACCTCCGACTTAAAAGCCCGCCTACGTGCGCTTTACGCCCAGTGATTCCGAGCAACGCTAGCCCCCTTCGTATTACCGCGGCTGCTGGCACGAAGTTAGCCGGGGCTTATTCTGCGGGTACCGTCATTATCGTCCCCGCCAAAAGAGCTTTACAATCCGAAGACCTTCATCACTC…
PX068832	AcclimatisedEDEN3_H8	AE3-H8	GCACTCATCGTTTACAGCGTGGACTACCAGGGTATCTAATCCTGTTTGCTCCCCACGCTTTCGCACATGAGCGTCAATCGACGGCCAGGTAGTCGCCTTCGCCACTGGTGTTCTTCCGAATATCTACGAATTTCACCTCTACACTCGGAATTCCACTACCCTCTCCGTGATTCTAGCGGTCCANTATCAAAAGCAATTCCCGGGTTGAGCCCAGGGCTTTCACTTCTGACTATGACCACCGCCTGCGTGCGCTTTACGCCCAGTAATTCCGAACAACGCTAGCCCCCTTCGTATTACCGCGGCTGCTGGCACGAAGTTAGCCGGGGCTTCTTCTACGGGTACCGTCATCATCGTCCCCGTCGAA
PX068833	AcclimatisedEDEN3_H10	AE3-H10	GTATCCATCGTTTACGGCGTGGACTACCAGGGTATCTAATCCTGTTCGCTACCCACGCTTTCGTCCATCAGCGTCAATCCATTAGTAGTAACCTGCCTTCGCAATTGGTATTCCATGTAATCTCTAAGCATTTCACCGCTACACTACATATTCTAGTTACTTCCTAATAATTCAAGTCAGACAGTATCAATGGCCGTTCCACCGTTGAGCGATGGGCTTTCACCACTGACTTATCTGACCGCCTACGGACCCTTTAAACCCAATGATTCCGGATAACGCTTGGATCCTCCGTATTACCGCGGCTGCTGGCACGGAGTTAGCCGATCCTTATTCTTACGGTACCGTCAAGCTCCGACACGTCGGAGTGTTTCTTCCCGTATAAAAGCAGTTTACAATCCA…
PX068834	AcclimatisedEDEN3_H11	AE3-H11	CTGGGCCGTGTCTCAGTCCCAGTGTGGCCGGTCGCCCTCTCAGGCCGGCTACCCGTCGTTGCCTTGGTGAGCCATTACCTCACCAACTAGCTGATAGGCCGCGAAGTCATCCTCCACCGAAATTCTTTCAAAACTCAGCGATGCCGCTTATGTTTCAATATTCGGTATTAGCCCCGGTTTCCCGGAGTTATCCCAAAGTGGAGGGCAGATTCTTCACGTGTTCCTCACCCGTTCGCCACTAATCCATTCCCGAAGGAACTTCATCGTTCGACTTGCATGTGTTAAGCACGCCGCCAGCGTTCGTCCT
PX068835	AcclimatisedEDEN1_A2	AE1-A2	CCACTGAAAGAGCAAGCTCCCCAACGGCTAGCATCCATCGTTTACAGCGTGGACTACCAGGGTATCTAATCCTGTTTGCTCCCCACGCTTTCGCGTCTCAGCGTCAGTTCCGGACCAGTGAGCCGCCTTCGCCACTGGTGTTCTTGCGAATATCTACGAATTTCACCTCTACACTCGCAGTTCCACTCACCTCTTCCGGACTCAAGACTTCCAGTATCAAAGGCAGTTCCGAGGTTGAGCCTCGGCATTTCACCCCTGACTTAAAAGCCCGCCTACACGCGCTTTACGCCCAGTAATTCCGAACAACGCTAGCCCCCTTCGTATTACCGCGGCTGCTGGCACGAAGTTAGCCGGGGCTTCTTCTCACGCTACCGTCATTATCGTCGCGTGCGAAAGAGC…
PX068836	AcclimatisedEDEN1_B2	AE1-B2	ATGCGTTAGGCTGCGTCACCGACATGCATGCATGCCGACAACTAGCACTCATCGTTTACGGCGTGGACTACCAGGGTATCTAATCCTGTTTGCTCCCCACGCTTTCGAGCCTCAGCGTCAGTAATGGGCCAGTGTGTCGCCTTCGCCACTGGTGTTCTTCCGAATATCTACGAATTTCACCTCTACACTCGGAGTTCCACACACCTCTCCCATACTCAAGATAGCCAGTATCAAAGGCAATTCCAGGGTTGAGCCCTGGGCTTTCACCTCTGACTAAACTATCCGCCTACGCTCCCTTTACGCCCAGTAATTCCGAGCAACGCTAGCCCCCTTCGTATTACCGCGGCTGCTGGCACGAAGTTAGCCGGAGCTTCTTCTCCGGGTACCGTCATTATCGTC…
PX068837	AcclimatisedEDEN1_B5	AE1-B5	ACACCTAGCGCCCAACGTTTACGGTGTGGACTACCAGGGTATCTAATCCTGTTCGCTCCCCACACTTTCGCTCCTCAGCGTCAGGTAATGCCCAGAGAACCGCCTTCGCCACCGGTGTTCCTCCTGATATCTGCGCATTTCACCGCTACACCAGGAATTCCGTTCTCCCCTGCATACCTCTAGTCTGCCCGTATCGGAAGCAGGCTCAGGGTTAAGCCCTGAGTTTTCACTCCCGACGCAACAGACCGCCTACGAGCCCTTTACGCCCAATAATTCCGGACAACGCTCGCACCCTACGTATTACCGCGGCTGCTGGCACGTAGTTGGCCGGTGCTTCTTCTGCGGGTACCGTCACTTTCGCTTCGTCCCCGCTGAAAGAGGTTTACAACCCGAAGGCCG…
PX068838	AcclimatisedEDEN1_C2	AE1-C2	TAATGCGTTAGCGACGGCGCGGATTTCGTTGGTTGAAACCCACACCTAGTGCCCAACGTTTACGGCGTGGACTACCAGGGTATCTAATCCTGTTTGCTACCCACGCTTTCGCTCCTCAGCGTCAGTATCGGCCCAGAGTGGCGCCTTCGCCACCGGTGTTCCTCCTAATATCTGCGCATTTCACCGCTACACTAGGAATTCCCCACTCCCCTACCGAACTCTAGTCACGGCAGTATCAGATGCAGGCTTGGGGTTAAGCCCCAAGTTTTCACACCTGACTTACCGAACCGCCTACGAGCGCTTTACGCCCAATAAATCCGGACAACGCTTGGTGCCTACGTGTCACCGCGGCTGCTGGCACGTAGTTGGCCGCACCTTCTTCTGCAAGTACCGTCATTT…
PX068839	AcclimatisedEDEN1_C3	AE1-C3	GCTAGCGTTCATAGTTTACGGCGTGGACTACCAGGGTATCTAATCCTGTTTGATCCCCACGCTGTCGTGCATGAGCGTCAGTTATGAGCCAGTGAGCCGCCTTCGCCACCGGTGTTCTTCCCAATATCTACGAATTTCACCTCTACACTGGGAATTCCACTCACCTCTCTCATACTCAAGCCATACAGTTTCAAAGGCAGTTCCAGAGTTGAGCTCTGGGCTTTCACCCCTGACTTGAATGGCCGCCTGCGCACGCTTTACGCCCAGTAATTCCGAACAACGCTAGCCCCCTTCGTATTACCGCGGCTGCTGGCACGAAGTTAGCCGGAGCTTCTTCTACGGGTACCGTCATTATCGTCCCCGTCGAAAGAGTTTTACAACCCGAAGGCCTTCATCACT…
PX068840	AcclimatisedEDEN1_C6	AE1-C6	CACCTAGCGCCCAACGTTTACGGCGTGGACTACCAGGGTATCTAATCCTGTTCGCTCCCCACGCTTTCGCTCCTCAGCGTCAGTAGTTGCCCAGAGACCCGCCTTCGCCACCGGTGTTCCTCCTGATATCTGCGCATTTCACCGCTACACCAGGAATTCCAGTCTCCCCTGCAACACTCTAGCTAGCCCGTATCGAGTGCAGGCTTGGGGTTGAGCCCCAAGTTTTCACACCCGACGTGACAAGCCGCCTACGAGCTCTTTACGCCCAATAAATCCGGACAATGCTTGCACCCTACGTATTACCGCGGCTGCTGGCACGTAGTTAGCCGGTGCTTCTTCTGCGGGTACCGTCACTTTCGCTTCGTCCCCGCTGAAAGAGGTTTACAACCCGAAGGCCTT…
PX068841	AcclimatisedEDEN1_C8	AE1-C8	GAGTAATCATCGTTTAGGGCGTGGACTACCAGGGTATCTAATCCTGTTTGATCCCCACGCTTTCGTGCCTCAGCGTCAATATATGCGTAGTAAGCTGCCTTCGCAATAGGTGTTCTATGTCATATCTAAGCATTTCACCGCTACATGACATATTCCGCTTACCTCCACAATATTCAAGACAGATAGTATCAATGGCAGTTCTGGAGTTGAGCTCCAGGATTTCACCACTGACTTAACTGCCCGCCTACGCACCCTTTAAACCCAGTGAATCCGGATAACGCTTGCACCCTCCGTATTACCGCGGCTGCTGGCACGGAGTTAGCCGGTGCTTATTCACATGGTACCGTCAAGTGAGCAAGAATGCCCTTTTTTCGTCCCATATAAAAGAAGTTTACAATC…
PX068842	AcclimatisedEDEN1_D1	AE1-D1	ACCCGCCTTCGCCACCGGTGTTCCTCCTGATATCTGCGCATTCCACCGCTACACCAGGAATTCCAGTTTCCCCTGCCATCCTCTAGCTTGACCGTATCGAATGCAGGCACGCAGTTGAGTTGCGTGTTTTCACATCCGACGTGTCAGGCCGCCTACGAGCTCTTTACGCCCAATAAATCCGGACAATGCTTGCACCCTACGTATTACCGCGGCTGCTGGCACGTAGTTAGCCGGTGCTTCTTCTGTTGGTACCGTCACTTGCGCTTCGTCCCAACTGAAAGAGGTTTACAACCCGAAGGCCTTCATCCCTCACGCGGCGTCGCTGCATCAGGCTTGCGCCCATTGTGCAATATTCCCCACTGCTGCCTCCCGTAGGAGTCTGGGCCGTGTCTCAGTCCC…
PX068843	AcclimatisedEDEN1_D5	AE1-D5	CTTCACGCGTTAGCTTCGTTACTGAACAGCAAGCCGTCCAACAACCAGTTGACATCGTTTAGGGCGTGGACTACCAGGGTATCTAATCCTGTTTGCTCCCCACGCTTTCGTGCATGAGCGTCAGTGCAGGCCCAGGGGATTGCCTTCGCCATCGGTGTTCCTCCGCATATCTACGCATTTCACTGCTACACGCGGAATTCCATCCCCCTCTGCCGCACTCCAGCCATGCAGTCACAAATGCAGTTCCCAGGTTGAGCCCGGGGATTTCACATCTGTCTTGCAAAGCCGCCTGCGCACGCTTTACGCCCAGTAATTCCGATTAACGCTTGCACCCTACGTATTACCGCGGCTGCTGGCACGTAGTTAGCCGGTGCTTATTCTTCAGGTACCGTCATTAGC…
PX068844	AcclimatisedEDEN1_D11	AE1-D11	CGCGTTAGCTCCGGTACTAAATGGTTTTACCCACCCAACACCTAGTTGACATCGTTTAGGGCGTGGACTACCAGGGTATCTAATCCTGTTTGCTACCCACGCTTTCGTGCATGAGCGTCAGTATTGGCCCAGGGGGCTGCCTTCGCCATCGGTGTTCCTCCACATCTCTACGCATTTCACTGCTACACGTGGAATTCCACCCCCCTCTGCCATACTCTAGCCTTGCAGTCACAAACGCAGTTCCCAGGTTGAGCCCGGGGATTTCACGCCTGTCTTACAAAACCGCCTGCGCACGCTTTACGCCCAGTAATTCCGATTAACGCTCGCACCCTACGTATTACCGCGGCTGCTGGCACGTAGTTAGCCGGTGCTTCTTATTCCGGTACCGTCATCCACACA…
PX068845	AcclimatisedEDEN1_E1	AE1-E1	CGTTAGCTTCGTTACTAAGTGGTTACCCACCCAACAACCAGTCGACATCGTTTAGGGCGTGGACTACCAGGGTATCTAATCCTGTTTGCTCCCCACGCTTTCGTGCATGAGCGTCAGTGTTATCCCAGGGGGCTGCCTTCGCCATCGGTGTTCCTCCACATCTCTACGCATTTCACTGCTACACGTGGAATTCCACCCCCCTCTGACACACTCTAGCCTTGCAGTCACAATCGCAGTTCCTAGGTTAAGCCCAGGGATTTCACGACTGTCTTACAAGACCGCCTGCGCACGCTTTACGCCCAGTAATTCCGATTAACGCTCGCACCCTACGTATTACCGCGGCTGCTGGCACGTAGTTAGCCGGTGCTTATTCTTCCGGTACCATCAAAACACTCGGGT…
PX068846	AcclimatisedEDEN1_E3	AE1-E3	GAGTATTCATCGTTTAGGGCGTGGACTACCAGGGTATCTAATCCTGTTTGATCCCCACGCTTTCGTGCCTCAGTGTCAATCAAACCATAGTAAGCTGCCTTCGCAATTGGTGTTCTGTGACATATCTATGCATTTCACCGCTACTTGTCACATTCCGCCTACCTCTAGTTCATTCAAGCCCATCAGTATCAAGGGCACTGCGATAGTTGAGCTACCGTCTTTCACCCCTGACTTAACAGGCCACCTACGCACCCTTTAAACCCAATAAATCCGGATAACGCTTGGATCCTCCGTATTACCGCGGCTGCTGGCACGGAGTTAGCCGATCCTTATTCTTACCGTACATTCAGCTATCTACACGTAGATAGGTTTATTCCGGTACAAAAGCAGTTTACAACC…
PX068847	AcclimatisedEDEN1_E4	AE1-E4	GCTTAAAGCGTTAGCTGCGCCACTAAGCAGCAAGCTGCCTAACGGCTAGCATCCATCGTTTACGGCGTGGACTACCAGGGTATCTAATCCTGTTTGCTCCCCACGCTTTCGCACCTCAGCGTCAGTATCGGGCCAGTGAGCCGCCTTCGCCACTGGTGTTCTTGCGAATATCTACGAATTTCACCTCTACACTCGCAGTTCCACTCACCTCTCCCGAACTCAAGATCTCCAGTATCAGAGGCAGTTCCAAGGTTGAGCCTTGGCATTTCACCCCTGACTTAAAGATCCGCCTACGTGCGCTTTACGCCCAGTAAATCCGAACAACGCTAGCCCCCTTCGTATTACCGCGGCTGCTGGCACGAAGTTAGCCGGGGCTTCTTCTCCCACTACCGTCATTAT…
PX068848	AcclimatisedEDEN1_E6	AE1-E6	CGGTCACTTCACGCGTTAGCTTCGTTACTGAACAGCAAGCCGTCCAACAACCAGTTGACATCGTTTAGGGCGTGGACTACCAGGGTATCTAATCCTGTTTGCTCCCCACGCTTTCGTGCATGAGCGTCAGTACAGGTCCAGGGGATTGCCTTCGCCATCGGTGTTCCTCCGCATATCTACGCATTTCACTGCTACACGCGGAATTCCATCCCCCTCTACCGTACTCTAGCCATGCAGTCACAAATGCAGTTCCCAGGTTGAGCCCGGGGATTTCACATCTGTCTTGCAAAGCCGCCTGCGCACGCTTTACGCCCAGTAATTCCGATTAACGCTTGCACCCTACGTATTACCGCGGCTGCTGGCACGTAGTTAGCCGGTGCTTATTCTTCAGGTACCGTC…
PX068849	AcclimatisedEDEN1_E7	AE1-E7	GAGTATTCATCGTTTAGGGCGTGGACTACCAGGGTATCTAATCCTGTTTGATCCCCACGCTTTCGTGCCTCAGCGTCAATCATACCATAGTAAGCTGCCTTCGCAATTGGTGTTCTGTGACATATCTATGCATTTCACCGCTACTTGTCACATTCCGCCTACCTCTAGTACATTCAAGCCCATCAGTATCAAGGGCACTGCGATAGTTGAGCTACCGTCTTTCACCCCTGACTTAACAGGCCGCCTACGCACCCTTTAAACCCAATAAATCCGGATAACGCTTGGATCCTCCGTATTACCGCGGCTGCTGGCACGGAGTTAGCCGATCCTTATTCTCAAGGTACATTCAACCTCGTTCACGAACGAGGGTTTATTCCCCTGCAAAAGCAGTTTACAACC…
PX068850	AcclimatisedEDEN1_A02	AE1-A02	CTTAATGCGTTAGCTACGACACAGAGAACGTGGAATGTTCCCTACATCTAGTGCCCATCGTTTACGGCGTGGACTACCAGGGTATCTAATCCTGTTCGCTCCCCACGCTTTCGCTCCTCAGCGTCAGTAATGGCCCAGAAACCCGCCTTCGCCACCGGTGTTCCTCCTGATATCTGCGCATTCCACCGCTACACCAGGAATTCCAGTTTCCCCTGCCATCCTCTAGCTTGACCGTATCGAATGCAGGCACGCAGTTGAGTTGCGTGTTTTCACATCCGACGTGTCAGGCCGCCTACGAGCTCTTTACGCCCAATAAATCCGGACAATGCTTGCACCCTACGTATTACCGCGGCTGCTGGCACGTAGTTAGCCGGTGCTTCTTCTTTAGGTACCGTCACT…
PX068851	AcclimatisedEDEN1_A05	AE1-A05	ATGCGTTAGCTGCGGCACGGAGAACGTGGAATGTTCCCCACACCTAGCGCCCACCGTTTACGGCGTGGACTACCAGGGTATCTAATCCTGTTTGCTCCCCACGCTTTCGCTCCTCAGCGTCAGTAGTTGCCCAGAGACCCGCCTTCGCCACCGGTGTTCTTCCTGATATCTGCGCATTTCACCGCTACACCAGGAGTTCCAGTCTCCCCTACAACACTCTAGTCAGCCCGTATCGAATGCAGGCCAGGAGTTAAGCTCCTGGTTTTCACATCCGACGTGACTAACCGCCTACGAGCTCTTTACGCCCAATAAATCCGGACAACGCTTGCACCCTACGTATTACCGCGGCTGCTGGCACGTAGTTAGCCGGTGCTTCTTCTGCAGGTACCGTCACTTTCG…
PX068852	AcclimatisedEDEN1_A06	AE1-A06	ACTGGCATTCATAGTTTACGGCGTGGACTACCAGGGTATCTAATCCTGTTTGCTCCCCACGCTTTCGCACCTCAGCGTCAGTATCGAGCCAGTGAGCCGCCTTCGCCACTGGTGTTCCTCCGAATATCTACGAATTTCACCTCTACACTCGGAATTCCACTCACCTCTCTCGAACTCCAGACTCCCAGTATCGAAGGCAGTTCCGGGGTTGAGCCCCGGGATTTCACCCCCGACTTAAAAGTCCGCCTACGCGCGCTTTACGCCCAGTAATTCCGAACAACGCTAGCCCCCTCCGTATTACCGCGGCTGCTGGCACGGAGTTAGCCGGGGCTTCTTCTGCTGGTACCGTCATTATCTTCCCAGCTGAAAGGACTTTACAACCCTAAGGCCTTCATCGTC…
PX068853	AcclimatisedEDEN1_A09	AE1-A09	ACCAGTTGACATCGTTTAGGGCGTGGACTACCAGGGTATCTAATCCTGTTTGCTCCCCACGCTTTCGTGCATGAGCGTCAGTACAGGCCCAGGGGATTGCCTTCGCCATCGGTGTTCCTCCGCATATCTACGCATTTCACTGCTACACGCGGAATTCCATCCCCCTCTGCCGTACTCTAGCTATACAGTCACAAATGCAGTTCCCAGGTTGAGCCCGGGGATTTCACATCTGTCTTATATAACCGCCTGCGCACGCTTTACGCCCAGTAATTCCGATTAACGCTTGCACCCTACGTATTACCGCGGCTGCTGGCACGTAGTTAGCCGGTGCTTATTCTTACGGTACCGTCATTAGCCCACCGTATTAGGGCAGACCGTTTCGCTCCGTACAAAAGCAGT…
PX068854	AcclimatisedEDEN1_B01	AE1-B01	CTACGACACTAAGAGGTTTAACCCTCCCAACATCTAGTTGACATCGTTTAGGGCGTGGACTACCAGGGTATCTAATCCTGTTTGCTCCCCACGCTTTCGTGCATGAGCGTCAGTAGTAACCCAGGGGGCTGCCTTCGCCATCGGTATTCCTCCACATCTCTACGCATTTCACTGCTACACGTGGAATTCTACCCCCCTCTGCTACACTCTAGCCGTACAGTCTCAAATGCAGTTCCCAGGTTGAGCCCGGGGATTTCACATCTGACTTATACAACCGCCTGCGCACGCTTTACGCCCAGTAATTCCGATTAACGCTCGCACCCTACGTATTACCGCGGCTGCTGGCACGTAGTTAGCCGGTGCTTCTTATGCGGGTACCGTCATCTACTCAAGGTATTA…
PX068855	AcclimatisedEDEN1_B06	AE1-B06	CCAGTTGACATCGTTTAGGGCGTGGACTACCAGGGTATCTAATCCTGTTTGCTCCCCACGCTTTCGTGCATGAGCGTCAGTACAGGTCCAGGGGATTGCCTTCGCCATCGGTGTTCCTCCGCATATCTACGCATTTCACTGCTACACGCGGAATTCCATCCCCCTCTACCGTACTCTAGCTATACAGTCACAAATGCAGGTCCCAGGTTGAGCCCGGGGATTTCACATCTGTCTTATATAACCGCCTGCGCACGCTTTACGCCCAGTAATTCCGATTAACGCTCGCACCCTACGTATTACCGCGGCTGCTGGCACGTAGTTAGCCGGTGCTTATTCTTACGGTACCGTCATTAGCCCCCTTTATTAAAGAGAGCCGTTTCGTTCCGTACAAAAGCAGTT…
PX068856	AcclimatisedEDEN1_B07	AE1-B07	CAGCTAGTTATCATCGTTTACGGCGTGGACTACCAGGGTATCTAATCCTGTTTGCTCCCCACGCTTTCGTACCTCAGCGTCAGTACTTGTCCAGTTAGTCGCCTTCGCCACTGGTGTTCTTCCGAATATCTACGAATTTCACCTCTACACTCGGAATTCCACTAACCTCTCCAAGACTCTAGTTATCTAGTTTCAAAGGCAGTTCCGGGGTTGAGCCCCGGGCTTTCACCTCTGACTTGAATAACCGCCTACGTACGCTTTACGCCCAGTAATTCCGAACAACGCTAGCTCCCTCCGTATTACCGCGGCTGCTGGCACGGAGTTAGCCGGAGCTTATTCTCCAGGTACTGTCATTATCATCCCTGGTAAAAGAGCTTTACAACCCTAAGGCCTTCATCA…
PX068857	AcclimatisedEDEN1_B09	AE1-B09	CTTAAGCGTTAACTGCGCCACTGAACAGCAAGCTGTCCAACGGCTGGCATCCATCGTTTACGGCGTGGACTACCAGGGTATCTAATCCTGTTTGCTCCCCACGCTTTCGCACCTCAGCGTCAGTACCGGGCCAGTGAGCCGCCTTCGCCACTGGTGTTCTTGCGAATATCTACGAATTTCACCTCTACACTCGCAGTTCCACTCACCTCTCCCGGACTCAAGATCTCCAGTATCAAAGGCAGTTCCAAGGTTGAGCCTTGGGATTTCACCTCTGACTTAAAGATCCGCCTACGTGCGCTTTACGCCCAGTAAATCCGAACAACGCTAGCCCCCTTCGTATTACCGCGGCTGCTGGCACGAAGTTAGCCGGGGCTTATTCTCCTGGTACCGTCATTATCT…
PX068858	AcclimatisedEDEN1_C02	AE1-C02	CTTCACGCGTTAGCTTCGTTACTGAGAAGAAACCCTCCCAACAACCAGTTGACATCGTTTAGGGCGTGGACTACCAGGGTATCTAATCCTGTTTGCTCCCCACGCTTTCGTGCATGAGCGTCAGTACAGGTCCAGGGGACTGCCTTCGCCATCGGTGTTCCTCCGCATATCTACGCATTTCACTGCTACACGCGGAATTCCATCCCCCTCTACCGTACTCTAGCTGTGCAGTCACAAATGCCATTCCCAGGTTGAGCCCGGGGATTTCACATCTGTCTTACACAACCGCCTGCGCACGCTTTACGCCCAGTAATTCCGATTAACGCTCGCACCCTACGTATTACCGCGGCTGCTGGCACGTAGTTAGCCGGTGCTTATTCTTCAGGTACCGTCATCACC…
PX068859	AcclimatisedEDEN1_C03	AE1-C03	AGCTGCGTCACCGACATGCATGCATGCCGACAACTAGCACTCATCGTTTACGGCGTGGACTACCAGGGTATCTAATCCTGTTTGCTCCCCACGCTTTCGAGCCTCAGCGTCAGTAATGGGCCAGTATGTCGCCTTCGCCACTGGTGTTCTTCCGAATATCTACGAATTTCACCTCTACACTCGGAGTTCCACATACCTCTCCCATACTCAAGATAGCCAGTATCAAAGGCAATTCCAGGGTTGAGCCCTGGGCTTTCACCTCTGACTAAACTATCCGCCTACGCTCCCTTTACGCCCAGTAATTCCGAGCAACGCTAGCCCCCTTCGTATTACCGCGGCTGCTGGCACGAAGTTAGCCGGAGCTTCTTCTCCGGGTACCGTCATTATCGTCCCCGGTGA…
PX068860	AcclimatisedEDEN1_C05	AE1-C05	TTAACGCGTTAGCTGCGACACTGACGAGCAAGCCCGCCAACGTCTAGCACCCATCGTTTACGGCGTGGACTACCAGGGTATCTAATCCTGTTTGCTCCCCACGCTTTCGCGTCTTAGTGTCAGAAACCGTCCAGATAGCCGCCTTCGCCACTGGTGTTCTTCCCAATCTCTACGTATTTCACCACTACACTGGGAATTCCACTATCCTCTCCGGTCCTCTAGTCATCCAGTATCAAGCGCATTTCTCGAGTTGAGCTCGAGGCTTTCACGCCTGACTAGAATGACCACCTACACGCGCTTTACGCCCAGTAATTCCGAACAACGCTTGCCCCCTTCGTCTTACCGCGGCTGCTGGCACGAAGTTAGCCGGGGCTTATTCTGCGGGTACCGTCATCATCG…
PX068861	AcclimatisedEDEN1_C06	AE1-C06	GGCTAGCACACATCGTTTACAGCGTGGACTACCAGGGTATCTAATCCTGTTTGCTCCCCACGCTTTCGCGCCTCAGCGTCAATACCAGTCCAGTTGGCCGCCTTCGCCACCGGTGTTCTTCCCAATCTCTACGAATTTCACCTCTACACTGGGAATTCCACCAACCTCTCCTGGATTCTAGCGTACCAGTATCAAGCGCAATTCCCGGGTTGAGCCCAGGGCTTTCACGCCTAACTTAGTACACCGCCTACGCGCCCTTTACGCCCAGTAATTCCGAACAACGCTTGCCCCCTTCGTATTACCGCGGCTGCTGGCACGAAGTTAGCCGGGGCTTCTTCTCACGTTACCGTCATCATCGTCACGTGCGAAAGTGCTTTACAACCCGAAGGCCTTCATCAC…
PX068862	AcclimatisedEDEN1_C07	AE1-C07	CCAGTTGACATCGTTTAGGGCGTGGACTACCAGGGTATCTAATCCTGTTTGCTCCCCACGCTTTCGTGCATGAGCGTCAGTACAGGTCCAGGGGATTGCCTTCGCCATCGGTGTTCCTCCGCATATCTACGCATTTCACTGCTACACGCGGAATTCCATCCCCCTCTACCGTACTCTAGCTATACAGTCACAAATGCAGGTCCCAGGTTGAGCCCGGGGATTTCACATCTGTCTTATATAACCGCCTGCGCACGCTTTACGCCCAGTAATTCCGATTAACGCTCGCACCCTACGTATTACCGCGGCTGCTGGCACGTAGTTAGCCGGTGCTTATTCTTACGGTACCGTCATTAGCCCTCTTTATTAGAAAGAACCGTTTCGTTCCGTACAAAAGCAGTT…
PX068863	AcclimatisedEDEN1_C10	AE1-C10	TGTTTGCTCCCCACGCTTTCGTGCCTCAGTGTCAGTGCTGGTCCAGAGAGCCGCCTTCGCAACTGATGTTCCTCCCGATCTCTACGCATTTCACTGCTACACCGGGAATTCCACTCTCCTCTACCGCACTCTAGCGCGCCAGTATCCATCGCCATTCCCAGGTTGAGCCCGGGGCTTTCACGACAGACTTAACGCACCACCTACGCACGCTTTACGCCCAGTAATTCCGAGTAACGCTTGCACCCTTCGTATTACCGCGGCTGCTGGCACGAAGTTAGCCGGTGCTTATTCTTTGGGTACCGTCATGACCACCAGGTATTAACCAGCGGCTTTTCTTCCCCAACAAAAGTGCTTTACAACCCGAAGGCCTTCTTCACACACGCGGCATGGCTGGATCAG…
PX068864	AcclimatisedEDEN1_D01	AE1-D01	GTTAGCTGCGGTACTAAGGAAGTCTCCTTCCCCAACACCTAGTTCGCATCGTTTAGGGCGTGGACTACCAGGGTATCTAATCCTGTTTGCTACCCACGCTTTCGTGCATGAGCGTCAGTGTTGACCCAGGGGGCTGCCTTCGCCATCGGTGTTCCTCCACATCTCTACGCATTTCACTGCTACACGTGGAATTCCACCCCCCTCTGCCACACTCAAGTCTTGCAGTCACAAACGCAGTTCCCAGGTTAAGCCCGGGGATTTCACATCTGTCTTACAAAACCGCCTGCGCACGCTTTACGCCCAGTAATTCCGATTAACGCTCGCACCCTACGTATTACCGCGGCTGCTGGCACGTAGTTAGCCGGTGCTTCTTCTTCAGGTACCGTCATTAGCCATCCG…
PX068865	AcclimatisedEDEN1_D02	AE1-D02	GTTAGCTGCGCCACCCAAGCACCAAGTGCCCGGACAGCTAGTTATCATCGTTTACGGCGTGGACTACCAGGGTATCTAATCCTGTTTGCTCCCCACGCTTTCGCACCTCAGCGTCAATACTTGTCCAGTCAGTCGCCTTCGCCACTGGTGTTCTTCCGAATATCTACGAATTTCACCTCTACACTCGGAATTCCACTGACCTCTCCAAGATTCTAGCTATCTAGTTTCAAAGGCAGTTCCGGGGTTGAGCCCCGGGCTTTCACCTCTGACTTGAATAGCCGCCTACGTGCGCTTTACGCCCAGTAATTCCGAACAACGCTAGCTCCCTCCGTATTACCGCGGCTGCTGGCACGGAGTTAGCCGGAGCTTATTCTCCAGGTACTGTCATTATCATCCCTG…
PX068866	AcclimatisedEDEN1_D05	AE1-D05	CCAGGGTATCTAATCCTGTTTGCTCCCCACGCTTTCGTGCATGAGCGTCAGTACAGGTCCAGGGGATTGCCTTCGCCATCGGTGTTCCTCCGCATATCTACGCATTTCACTGCTACACGCGGAATTCCATCCCCCTCTACCGTACTCTAGCCATGCAGTCACAAATGCAGTTCCCAGGTTGAGCCCGGGGATTTCACATCTGTCTTGCAAAGCCGCCTGCGCACGCTTTACGCCCAGTAATTCCGATTAACGCTTGCACCCTACGTATTACCGCGGCTGCTGGCACGTAGTTAGCCGGTGCTTATTCTTCAGGTACCGTCATTAGCCCCTAATATTAGTAAAGGCCGTTTCTTCCCTGACAAAAGTGGTTTACAACCCGAAGGCCTTCTTCCCACACGC…
PX068867	AcclimatisedEDEN1_D06	AE1-D06	ACCAGTTGACATCGTTTAGGGCGTGGACTACCAGGGTATCTAATCCTGTTTGCTCCCCACGCTTTCGTGCATGAGCGTCAGTACAGGTCCAGGGGATTGCCTTCGCCATCGGTGTTCCTCCGCATATCTACGCATTTCACTGCTACACGCGGAATTCCATCCCCCTCTACCGTACTCTAGCTATACAGTCACAAATGCAGGTCCCAGGTTGAGCCCGGGGATTTCACATCTGTCTTATATAACCGCCTGCGCACGCTTTACGCCCAGTAATTCCGATTAACGCTCGCACCCTACGTATTACCGCGGCTGCTGGCACGTAGTTAGCCGGTGCTTATTCTTACGGTACCGTCATTAGCCTCCTTTATTAGAAGAGACCGTTTCGTTCCGTACAAAAGCAGT…
PX068868	AcclimatisedEDEN1_D09	AE1-D09	TATCCATCGTTTAGGGCGTGGACTACCAGGGTATCTAATCCTGTTTGATCCCCACGCTTTCGAGCCTCAGTGTCAATATATCCGTAGCAAGCTGCCTTCGCAATTGGTGTTCTATGTCATATCTAAGCATTTCACCGCTACATGACATATTCCGCTTACCTCCAGATAATTCAAGATCTATAGTATCAATGGCAGTTTCCGAGTTAAGCTCGGAGATTTCACCACTGACTTACAAACCCACCTACGCTCCCTTTAAACCCAGTGAATCCGGATAACGCTTGCACCCTCCGTATTACCGCGGCTGCTGGCACGGAGTTAGCCGGTGCTTATTCCTCTGGTACCGTCAGACGAGCTAGAAAGCCCTTTTTTCGTCCCAGATAAAAGAAGTTTACAACCCAG…
PX068869	AcclimatisedEDEN1_D10	AE1-D10	ATGCAGGCTTTGGGTTGAGCCCAAAGTTTTCACACCTGACTTACCGAACCGCCTACGAGCTCTTTACGCCCAATAAATCCGGACAACGCTTGGTGCCTACGTGTCACCGCGGCTGCTGGCACGTAGTTGGCCGCACCTTCTTCTGCAAGTACCGTCATTTTCGTTCCTGCTGAAAGCGGTTTACAACCCGAGAGCCTTCTTCCCGCACGCGGCGTTGCTGCGTCAGGCTTTCGCCCATTGCGCAAGATTCCCCACTGCTGCCTCCCGTAGGAGTCTGGGCCGTGTCTCAGTCCCAGTGTGGCTGATCATCCTCTCAGACCAGCTACCCGTCGATGCCTTGGTAG
PX068870	AcclimatisedEDEN1_E03	AE1-E03	CCAGTTGACATCGTTTAGGGCGTGGACTACCAGGGTATCTAATCCTGTTTGCTCCCCACGCTTTCGTGCATGAGCGTCAGTGCAGGCCCAGGGGATTGCCTTCGCCATCGGTGTTCCTCCGCATATCTACGCATTTCACTGCTACACGCGGAATTCCATCCCCCTCTGCCGCACTCCAGCGATGCAGTCACAAGTGCAGTTCCCAGGTTAAGCCCGGGGATTTCACACCTGTCTTACATCACCGCCTGCGCACGCTTTACGCCCAGTAATTCCGATTAACGCTTGCACCCTACGTATTACCGCGGCTGCTGGCACGTAGTTAGCCGGTGCTTATTCTTACGGTACCGTCATGAGCCCCAGGTATTAACCAGAGCCTTTTCGTTCCGTACAAAAGCAGTT…
PX068871	AcclimatisedEDEN1_E05	AE1-E05	ACAACCAGTTGACATCGTTTAGGGCGTGGACTACCAGGGTATCTAATCCTGTTTGCTCCCCACGCTTTCGTGCATGAGCGTCAGTGCAGGCCCAGGGGATTGCCTTCGCCATCGGTGTTCCTCCGCATATCTACGCATTTCACTGCTACACGCGGAATTCCATCCCCCTCTGCCGCACTCCAGCCATGCAGTCACAAATGCAGTTCCCAGGTTGAGCCCGGGGATTTCACATCTGTCTTGCAAAGCCGCCTGCGCACGCTTTACGCCCAGTAATTCCGATTAACGCTCGCACCCTACGTATTACCGCGGCTGCTGGCACGTAGTTAGCCGGTGCTTATTCTTCAGGTACCGTCATTAGCTCGATGTATTAGATCAAGCCGTTTCTTCCCTGACAAAAGC…
PX068872	AcclimatisedEDEN1_E06	AE1-E06	GCTAGCATCCATCGTTTACGGCGTGGACTACCAGGGTATCTAATCCTGTTTGCTCCCCACGCTTTCGCACCTCAGCGTCAGTACCGGGCCAGTGAGCCGCCTTCGCCACTGGTGTTCTTGCGAATATCTACGAATTTCACCTCTACACTCGCAGTTCCACTCACCTCTCCCGGACTCGAGATCCCCAGTATCAAAGGCAGTTCCGAGGTTGAGCCTCGGGATTTCACCCCTGACTTAAAGATCCGCCTACGTGCGCTTTACGCCCAGTAAATCCGAACAACGCTAGCCCCCTTCGTATTACCGCGGCTGCTGGCACGAAGTTAGCCGGGGCTTATTCTCCTGGTACAGTCATTATCTTCCCAGGTAAAAGAGCTTTACAACCCTAGGGCCTTCATCACT…
PX068873	AcclimatisedEDEN1_E07	AE1-E07	ACCAAGCAATCATCGTTTAGGGCTAGGACTACCAGGGTATCTAATCCTGTTTGCTCCCCTAGCTTTCGCGCCTCAGCGTCAGTAATGGTCCAGTGAGCCGCTTTCGCCACAGGTGTTCCTCCCGATATCTACGCATTTCACCGCTACACCGGGAATTCCACTCACCTCTCCCATACTCAAGCACGGCAGTTTCTCATGCAGGCTACGAGTTGAGCCCGTAGATTTCACATAAGACTTACCGCACCGCCTACGCGCCCTTTACGCCCAATAATTCCGAACAACGCTTGCACCCTCTGTATTACCGCGGCTGCTGGCACAGAGTTAGCCGGTGCTTCTTCTTCCGGTACCGTCATTATCGTCCCGGTCGAAAGGAGTTTACATCCCAAGGGACTTCATCCT…
PX068874	AcclimatisedEDEN1_E09	AE1-E09	GCGTTAGCTGCGCCACTGAACAGCAAGCTGCCCAACGGCTAGCAATCATCGTTTACGGCGTGGACTACCAGGGTATCTAATCCTGTTTGATCCCCACGCTGTCGTGCATGAGTGTCAGAAACGAGCCAGTGAGCCGCCTTCGCCACCGGTGTTCTTCCCAATATCTACGAATTTCACCTCTACACTGGGAATTCCACTCACCTCTCTCGTCCTCAAGTTTCACAGTTTCAATGGCAATTCCGGAGTTGAGCTCCGGGCTTTCACCACTGACTTGGGAAACCACCTGCGCACGCTTTACGCCCAGTAATTCCGAACAACGCTAGCCCCCTTCGTATTACCGCGGCTGCTGGCACGAAGTTAGCCGGAGCTTATTCTCCCGGTACAGTCATTATCTTCCCG…
PX068875	AcclimatisedEDEN1_F02	AE1-F02	TAATGCGTTAGCTGCGCCACCCAGATACCAAGTACCCGGACAGCTAGTTATCATCGTTTACGGCGTGGACTACCAGGGTATCTAATCCTGTTTGCTCCCCACGCTTTCGTACCTCAGCGTCAGTACTTGTCCAGTTAGTCGCCTTCGCCACTGGTGTTCTTCCGAATATCTACGAATTTCACCTCTACACTCGGAATTCCACTAACCTCTCCAAGACTCTAGTTATCTAGTTTCAAAGGCAGTTCCGGGGTTGAGCCCCGGGCTTTCACCTCTGACTTGAATAACCGCCTACGTACGCTTTACGCCCAGTAATTCCGAACAACGCTAGCTCCCTCCGTATTACCGCGGCTGCTGGCACGGAGTTAGCCGGAGCTTATTCTCCAGGTACTGTCATTATCA…
PX068876	AcclimatisedEDEN1_F04	AE1-F04	TTAACGCTTTCGCTTTGACGCTAACTGTATATCGCTAACATCGAGTATTCATCGTTTAGGGCGTGGACTACCAGGGTATCTAATCCTGTTTGATCCCCACGCTTTCGTGCCTCAGCGTCAATCATACCATAGTAAGCTGCCTTCGCAATTGGTGTTCTGTGACATATCTATGCATTTCACCGCTACTTGTCACATTCCGCCTACCTCTAGTACATTCAAGCCCATCAGTATCAAGGGCACTGCGATAGTTGAGCTACCGTCTTTCACCCCTGACTTAACAGGCCGCCTACGCACCCTTTAAACCCAATAAATCCGGATAACGCTTGGATCCTCCGTATTACCGCGGCTGCTGGCACGGAGTTAGCCGATCCTTATTCTTACCGTACATTCAGCCC
PX068877	AcclimatisedEDEN1_F11	AE1-F11	TACCAGGGTATCTAATCCTGTTTGCTCCCCACGCTTTCGCGCCTCAGCGTCAGTATCGGGCCAGTGAGTCGCCTTCGCCACTGGTGTTCCGCCGAATATCTACGAATTTCACCTCTACACTCGGCATTCCACTCACCTCTCCCGAACTCAAGATAGCCAGTATCAAAGGCAGTTCCAAGGTTGAGCCCTGGGCTTTTACCTCTGACTAAACTATCCGCCTACGCGCCCTTTACGCCCAGTAATTCCGAGCAACGCTAGCCCCCTTCGTATTACCGCGGCTGCTGGCACGAAGTTAGCCGGGGCTTCTTCTCCGGGTACCGTCATTATCTTCCCCGGTGAAAGAATTTTACAATCCTAAGACCTTCATCATTCACGCGGCATGGCTGCGTCAGGCTTTCG…
PX068878	AcclimatisedEDEN1_F4	AE1-F4	ACTTAATGCGTTAGCTGCGCCACCCAGGCACCAAGTGCCCGGACAGCTAGTTATCATCGTTTACGGCGTGGACTACCAGGGTATCTAATCCTGTTTGCTCCCCACGCTTTCGCACCTCAGCGTCAATATCTGTCCAGTCAGTCGCCTTCGCCACTGGTGTTCTTCCGAATATCTACGAATTTCACCTCTACACTCGGAATTCCACTGACCTCTCCAGAATTCTAGCTATCTAGTTTCAAAGGCAGTTCCAGGGTTGAGCCCTGGGCTTTCACCTCTGACTTGAATAGCCGCCTACGTGCGCTTTACGCCCAGTAATTCCGAACAACGCTAGCTCCCTCCGTATTACCGCGGCTGCTGGCACGGAGTTAGCCGGAGCTTATTCTCCCGGTACTGTCATTA…
PX068879	AcclimatisedEDEN1_F6	AE1-F6	CTTAATGCTTTCGCTCAGACACTTACTGTGTATCGCAAATGTCGAGTAATCATAGTTTAGGGCGTGGACTACCAGGGTATCTAATCCTGTTTGATCCCCACGCTTTCGTGCCTCAGCGTCAATATATGTGTAGCATGCTGCCTTCGCAATCGGTGTTCTATGTCATATCTAAGCATTTCACCGCTACATGACATATTCCGCATACCTCCACAATATTCAAGATATATAGTATCAATGGCAGTTCTGGTGTTAAGCACCAGGATTTCACCACTGACTTACATACCCGCCTACGCACCCTTTAAACCCAGTGAATCCGGATAACGCTTGCACCCTCCGTATTACCGCGGCTGCTGGCACGGAGTTAGCCGGTGCTTATTCATAGGGTACCGTCAGTTGACT…
PX068880	AcclimatisedEDEN1_H2	AE1-H2	TTAGCTGCGACACCGAAGAGCATGCTCCCCAGCGTCTAGCATTCATCGTTTACGGCGTGGACTACCAGGGTATCTAATCCTGTTTGCTCCCCACGCTTTCGCGCCTCAGCGTCAATGTCGGTCCAGATAGCCGCCTTCGCCACCGGTGTTCTTCCCAATATCTACGAATTTCACCTCTACACTGGGAATTCCGCTATCCTCTCCCGAATTCAAGCAACCCAGTATCAAATGCAGTCCCCAGGTTAAGCCCAGGACTTTCACATCTGACTTGAGTCGCCGCCTACGCGCCCTTTACGCCCAGTAATTCCGAACAACGCTCGCCCCCTTCGTATTACCGCGGCTGCTGGCACGAAGTTAGCCGGGGCTTATTCTCCAGGTACAGTCATCATCTTCCCTGGC…
PX068881	AcclimatisedEDEN1_H3	AE1-H3	GAGTAATCATCGTTTAGGGCGTGGACTACCAGGGTATCTAATCCTGTTTGATCCCCACGCTTTCGTGCCTCAGCGTCAATATTTGTTTAGCAAGCTGCCTTCGCAATTGGTGTTCTAAGTCATATCTATGCATTTCACCGCTACATGACTTATTCCGCCTACCTCAACAAAATTCAAGACTAATAGTATCAATGGCAGTTTCCGGGTTGAGCCCGGAGATTTCACCACTGACTTAAAAGCCCGCCTACACACCCTTTAAACCCAGTAAATCCGGATAACGCTTGCACCCTCCGTATTACCGCGGCTGCTGGCACGGAGTTAGCCGGTGCTTATTCCTAGGGTACCGTCGGCTACAGTAGAAACCGTAGTTTTCTTCCCCCATAAAAGAAGTTTACAACC…
PX068882	AcclimatisedEDEN1_H8	AE1-H8	GGCTGGCATTCATCGTTTACGGCGTGGACTACCAGGGTATCTAATCCTGTTTGCTCCCCACGCTTTCGTGCCTCAGCGTCAGTATCGGGCCAGTGAGCCGCCTTCGCCACTGGTGTTCTTGCGAATATCTACGAATTTCACCTCTACACTCGCAGTTCCACTCACCTCTCCCGAACTCAAGATCCTCAGTATCAAAGGCAGTTCTGGAGTTGAGCTCCAGGATTTCACCCCTGACTTAAAGACCCGCCTACGCACCCTTTACGCCCAGTGATTCCGAGCAACGCTAGCCCCCTTCGTATTACCGCGGCTGCTGGCACGAAGTTAGCCGGGGCTTATTCTTGCGGTACCGTCATTATCTTCCCGCACAAAAGAGCTTTACAACCCTAGGGCCTTCATCAC…
	PondwaterEDEN2_C2	PE2_C2	CTACCAGGGTATCTAATCCTGTTTGATCCCCACGCTGTCGTGCATGAGCGTCAGTTATGAGCCAGTGAGCCGCCTTCGCCACCGGTGTTCTTCCCAATATCTACGAATTTCACCTCTACACTGGGAATTCCACTCACCTCTCTCATACTCAAGCCATACAGTTTCAAAGGCAGTTCCAGAGTTGAGCTCTGGGCTTTCACCCCTGACTTGAATGGCCGCCTGCGCACGCTTTACGCCCAGTAATTCCGAACAACGCTAGCCCCCTTCGTATTACCGCGGCTGCTGGCACGAAGTTAGCCGGAGCTTCTTCTACGGGTACCGTCATTATCGTCCCCGTCGAAAGAGTTTTACAACCCGAAGGCCTTCATCACTCACGCGGCATCGCTGGATCAGGGTTTC…
	PondwaterEDEN2_E11	PE2_E11	TCGTTTAGGGCGTGGACTACCAGGGTATCTAATCCTGTTTGCTACCCACGCTTTCGTGCCTCAGCGTCAGGAAACGCCCAGCGGGCTGTCTTCACCTTCGGCGTTCCGATAGATATCTACGCATTCCACCGCTCCACCTATCGTTCCACCCGCCTATACGTTCCTCAAGACTCCCAGTTTGCCGCGCGGTTCCACGGTTAAGCCGTGGGCTTTCACGCGACACTTAGAAGTCCGCCTACGCACCCTTTAAGCCCAGTAATTCCGACTAACGCTCGGGGCCTCTGTATTACCGCGACTGCTGGCACAGAGTTAGTCGCCCCTTCCTTTGGAAATGATCAATGTTTCTATTCCCTGACAGTGGTTTACACGGCAAAGCCGCTTCATCCCACACGCGGCGTC…
	PondwaterEDEN3_F2	PE3_F2	AGACTGGCATTCATCGTTTACGGCGTGGACTACCAGGGTATCTAATCCTGTTTGCTCCCCACGCTTTCGCACCTCAGCGTCAGTATCGAGCCAGTGAGCCGCCTTCGCCACTGGTGTTCCTCCGAATATCTACGAATTTCACCTCTACACTCGGAATTCCACTCACCTCTCTCGACCTCAAGACTGGGAGTTTCAAAGGCAGTTCCAAAGTTGAGCTCTGGGATTTCACCTCTGACTTTCCAATCCGCCTACGTGCGCTTTACGCCCAGTAATTCCGAATAACGCTAGCCCCCTCCGTATTACCGCGGCTGCTGGCACGGAGTTAGCCGGGGCTTCTTCTTGGGGTACCGTCATTATCTTCCCCCACGAAAGAGCTTTACAACCCTAAGGCCTTCATCG…
	R2Astandard1_A12	R2AS1_A12	ACCGTTTACGGCGTGGACTACCAGGGTATCTAATCCTGTTCGCTCCCCACGCTTTCGCTTCTCAGCGTCAGTTACTGCCCAGAGACCCGCCTTCGCCACCGGTGTTCCTCCTGATATCTGCGCATTCCACCGCTACACCAGGAATTCCAGTCTCCCCTGCAGTACTCTAGTCTGCCCGTATCGCCCGCACGCTCACAGTTAAGCCGTGAGATTTCACGAACAACGCGACAAACCACCTACAAGCTCTTTACGCCCAGTAATTCCGGACAACGCTCGCACCCTACGTATTACCGCGGCTGCTGGCACGTAGTTGGCCGGTGCTTCTTCTGCACATACCGTCACTTGCGCTTCGTCTGTGCTGAAAGAGGTTTACAACCCGAAGGCCGTCATCCCCCACGC…
	AcclimatisedEDEN2_G2	AE2_G2	GCCTTCGCCATGGGTGTTCCTCCTGATATCAACGCATTTCACCGCTACACCAGGAATTCCAGTTACCTCTGCTTTCCTCAAGCTCGCCAGTATGTAAAGCAGTTTCCGTGTTGAGCACTGGAGATTTCACTTCACACTTAACGAGCCGCCTACGCGCTCTTTACGCCCAGTAAATCCGGACAACGCTTGCTCCCTACGTCTTACCGCGGCTGCTGGCACGTAGTTAGCCGGAGCTTATTCTTGGGGTACCGTCCTAAGTCTTTCCCCAAAAAAGGACTTTACAACCCTAAGGCCTTCATCGTCCACGCGGCGTCGCTGCATCAGGGTTTCCCCCATTGTGCAAGATTCCCAACTGCTGCCACCCGTAGGTGTGTGGGCCGTGTCGCAGTCCCACTCGTG…
	AcclimatisedEDEN2_G11	AE2_G11	GAGTGAGCATCGTTTACGGCGTGGACTACCAGGGTATCTAATCCTGTTCGCTCCCCACGCTTTCGTGCATCAGCGTCAGTTACCAGTTTAGTAAGCTGCCTTCGCAATTGGTGTTCTGTGTAATATCTAAGCATTTCACCGCTACACTACACATTCCGCCTACCTCAACTGTACTCAAGCTTCTCAGTATCAATGGCAATTTTACCGTTAAGCGGCAAGATTTCACCACTGACTTAAAAAGCCGCCTACGCACCCTTTAAACCCAATGAATCCGGATAACGCTTGCATCCTCCGTATTACCGCGGCTGCTGGCACGGAGTTAGCCGATGCTTATTCATACACTACCGTCAGACACCCACTCGTGGGCGATTTTCTTGGCGTATAAAAGCAGTTTACGAC…
	AcclimatisedEDEN3_C8	AE3_C8	CACTGAGAGCCAAGTTGCTCCCAACGTCCAGTTCGCATCGTTTAGGGCGTGGACTACCAGGGTATCTAATCCTGTTTGCTCCCCACGCTTTCGTGCCTCAGTGTCAGTGCTGGTCCAGGTAGCCGCCTTCGCCACTGGTGTTCCTCCCGATCTCTACGCATTTCACCGCTACACCGGGAATTCCACTACCCTCTACCGCACTCTAGCCTGCCAGTATCCATTGCCATTCCCAGGTTGAGCCCGGGGCTTTCACAACAGACTTAACAAACCACCTACGCACGCTTTACGCCCAGTAATTCCGAGTAACGCTTGCACCCTTCGTATTACCGCGGCTGCTGGCACGAAGTTAGCCGGTGCTTATTCCTCCGGTACCGTCAGTTTGCCAGGCTATTCACCTGA…
	AcclimatisedEDEN1_A03	AE1_A03	TTTGCTTAGGCGCCGAATCTTGCGATCCGACACCGAGTATTCATCGTTTAGGGCGTGGACTACCAGGGTATCTAATCCTGTTTGATCCCCACGCTTTCGAGCATGAGCGTCAGTAATAGACTAAGTGGCCGCCTTCGCAACCGGTGTTCTTCATGATATCTACGCATTTCACTGCTACACCATGAATTCCGCCACTCTCTTCTACACTCAAGATTAACAGTATCGACTGCTGTTTTGCGGTTGAGCCGCAAGATTTCACAATCGACTTAATAATCCGCCTGCGCTCCCTTTACACCCAGTAAATCCGGACAACGCTTGGGTCCTACGTATTACCGCGGCTGCTGGCACGTAGTTAGCCGACCCTTACTTTAGAGGTACCGTCAATCCCGCGAAGCGAGA…
