# Supplementary material for: An enhanced domestication method for uncultured bacteria
Source: ISME Commun. 2026 Mar 16;6(1):ycag062. doi: 10.1093/ismeco/ycag062 (PMC13082232; doi:10.1093/ismeco/ycag062)
Supplement: ycag062_Supplemental_Files [file ycag062_supplemental_files.zip › Supplementary_Data_5_ycag062.xlsx]

## Sheet: Fig 2A EDEN plate cell counts
EDEN plate	Well replicate	CDFA + Cells/µl	Average	Resolution	Cells/well (50 µl)
AcclimatisedEDEN1	Sample 1	145000	110667	110000	5500000
	Sample 2	112000
	Sample 3	75000
AcclimatisedEDEN2	Sample 1	42000	90666.7	90000	4500000
	Sample 2	115000
	Sample 3	115000
AcclimatisedEDEN3	Sample 1	217000	281000	281000	14050000
	Sample 2	272000
	Sample 3	354000
AcclimatisedEDEN4	Sample 1	92000	60333.3	60000	3000000
	Sample 2	38000
	Sample 3	51000
AcclimatisedEDEN5	Sample 1	42000	49666.7	49000	2450000
	Sample 2	38000
	Sample 3	69000
R2AEDEN1	Sample 1	116000	109667	109000	5450000
	Sample 2	104000
	Sample 3	109000
R2AEDEN2	Sample 1	114000	284667	284000	14200000
	Sample 2	170000
	Sample 3	570000
R2AEDEN3	Sample 1	445000	599000	599000	29950000
	Sample 2	650000
	Sample 3	702000
R2AEDEN4	Sample 1	614000	623667	623000	31150000
	Sample 2	689000
	Sample 3	568000
R2AEDEN5	Sample 1	474000	590000	590000	29500000
	Sample 2	684000
	Sample 3	612000
PondwaterEDEN1	Sample 1	600	1466.67	1460	73000
	Sample 2	1600
	Sample 3	2200
PondwaterEDEN2	Sample 1	200	533.333	530	26500
	Sample 2	200
	Sample 3	1200
PondwaterEDEN3	Sample 1	600	1466.67	1460	73000
	Sample 2	3400
	Sample 3	400
PondwaterEDEN4	Sample 1	100	133.333	130	6500
	Sample 2	100
	Sample 3	200
PondwaterEDEN5	Sample 1	10	570	570	28500
	Sample 2	400
	Sample 3	1300

## Sheet: Fig 2A EDEN cell count stats
CFDA SE+ cells/well (50ul)
AcclimatisedEDEN	R2AEDEN	PondwaterEDEN
5500000	5450000	73000
4500000	14200000	26500
14050000	29950000	73000
3000000	31150000	6500
2450000	29500000	28500
ANOVA summary
F	12.44
P value	0.0012
P value summary	**
Significant diff. among means (P < 0.05)?	Yes
R squared	0.6746
Brown-Forsythe test
F (DFn, DFd)	1.999 (2, 12)
P value	0.1781
P value summary	ns
Are SDs significantly different (P < 0.05)?	No
Bartlett's test
Bartlett's statistic (corrected)	39.16
P value	<0.0001
P value summary	****
Are SDs significantly different (P < 0.05)?	Yes
ANOVA table	SS	DF	MS	F (DFn, DFd)	P value
Treatment (between columns)	5.197e+17	2	2.598e+17	F (2, 12) = 12.44	P=0.0012
Residual (within columns)	2.507e+17	12	2.089e+16
Total	7.704e+17	14
Data summary
Number of treatments (columns)	3
Number of values (total)	15
Number of families	1
Number of comparisons per family	3
Alpha	0.05
Tukey's multiple comparisons test	Mean Diff.	95.00% CI of diff.	Below threshold?	Summary	Adjusted P Value
AcclimatisedEDEN vs. R2AEDEN	-323000000	-566884884 to -79115116	Yes	*	0.0106	A-B
AcclimatisedEDEN vs. PondwaterEDEN	117170000	-126714884 to 361054884	No	ns	0.4313	A-C
R2AEDEN vs. PondwaterEDEN	440170000	196285116 to 684054884	Yes	**	0.0011	B-C
Test details	Mean 1	Mean 2	Mean Diff.	SE of diff.	n1	n2	q	DF
AcclimatisedEDEN vs. R2AEDEN	118000000	441000000	-323000000	91415798	5	5	4.997	12
AcclimatisedEDEN vs. PondwaterEDEN	118000000	830000	117170000	91415798	5	5	1.813	12
R2AEDEN vs. PondwaterEDEN	441000000	830000	440170000	91415798	5	5	6.809	12

## Sheet: Fig 2B Similarity PERMANOVA
	ALL PERMANOVA
	Permutation test for adonis under reduced model
	Terms added sequentially (first to last)
	Permutation: free
	Number of permutations: 999
	adonis2(formula = Count.Dist ~ Tmp_Meta.df$`Sample Type`)
		Df	SumOfSqs	R2	F	Pr(>F)
	Tmp_Meta.df$`Sample Type`	4	3.3315	0.3646	2.2953	0.001	***
	Residual	16	5.8059	0.6354
	Total	20	9.1374	1
	---
	Signif. codes: 0 ‘***’ 0.001 ‘**’ 0.01 ‘*’ 0.05 ‘.’ 0.1 ‘ ’ 1
	PAIRWISE PERMANOVA
	Versus1	Versus 2	Df	SumsOfSqs	F.Model	R2	p.value	p.adjusted	sig
	AcclimatisedEDEN	Raw pondwater	1	0.943519	2.54437	0.266583	0.007	0.02	.
	AcclimatisedEDEN	PondwaterEDEN	1	0.581437	1.35201	0.212848	0.088	0.11
	AcclimatisedEDEN	R2AEDEN	1	0.948649	2.47455	0.236244	0.01	0.02	.
	AcclimatisedEDEN	R2Astandard	1	0.686405	1.7517	0.17963	0.007	0.02	.
	Raw pondwater	PondwaterEDEN	1	0.389108	1.18078	0.227915	0.333333	0.333333
	Raw pondwater	R2AEDEN	1	1.05446	3.30289	0.320579	0.017	0.0283333	.
	Raw pondwater	R2Astandard	1	1.07479	3.2673	0.318224	0.007	0.02	.
	PondwaterEDEN	R2AEDEN	1	0.527596	1.47434	0.227721	0.282	0.313333
	PondwaterEDEN	R2Astandard	1	0.701559	1.88879	0.274183	0.05	0.0714286
	R2AEDEN	R2Astandard	1	1.09476	3.15742	0.282988	0.01	0.02	.
	Beta Dispersion
	Analysis of Variance Table
	Response: Distance
		Df	Sum Sq	Mean Sq	F value	Pr(>F)
	Groups	4	0.07818	0.019545	0.3323	0.8522
	Residuals	16	0.94116	0.058823

## Sheet: Fig 2C Distinct ASVs
AcclimatisedEDEN	R2Astandard	R2AEDEN	PondwaterEDEN
297	216	159	178
261	130	93	166
372	126	120
358	304	157
376	192	88
ANOVA summary
F	13.93
P value	0.0002
P value summary	***
Significant diff. among means (P < 0.05)?	Yes
R squared	0.7627
Brown-Forsythe test
F (DFn, DFd)	1.062 (3, 13)
P value	0.3988
P value summary	ns
Are SDs significantly different (P < 0.05)?	No
Bartlett's test
Bartlett's statistic (corrected)
P value
P value summary
Are SDs significantly different (P < 0.05)?
ANOVA table	SS	DF	MS	F (DFn, DFd)	P value
Treatment (between columns)	117099	3	39033	F (3, 13) = 13.93	P=0.0002
Residual (within columns)	36439	13	2803
Total	153538	16
Data summary
Number of treatments (columns)	4
Number of values (total)	17
Number of families	1
Number of comparisons per family	6
Alpha	0.05
Tukey's multiple comparisons test	Mean Diff.	95.00% CI of diff.	Below threshold?	Summary	Adjusted P Value
AcclimatisedEDEN vs. R2Astandard	139.2	40.92 to 237.5	Yes	**	0.0054	A-B
AcclimatisedEDEN vs. R2AEDEN	209.4	111.1 to 307.7	Yes	***	0.0002	A-C
AcclimatisedEDEN vs. PondwaterEDEN	160.8	30.79 to 290.8	Yes	*	0.0142	A-D
R2Astandard vs. R2AEDEN	70.2	-28.08 to 168.5	No	ns	0.2051	B-C
R2Astandard vs. PondwaterEDEN	21.6	-108.4 to 151.6	No	ns	0.9605	B-D
R2AEDEN vs. PondwaterEDEN	-48.6	-178.6 to 81.41	No	ns	0.6974	C-D
Test details	Mean 1	Mean 2	Mean Diff.	SE of diff.	n1	n2	q	DF
AcclimatisedEDEN vs. R2Astandard	332.8	193.6	139.2	33.48	5	5	5.879	13
AcclimatisedEDEN vs. R2AEDEN	332.8	123.4	209.4	33.48	5	5	8.844	13
AcclimatisedEDEN vs. PondwaterEDEN	332.8	172	160.8	44.3	5	2	5.134	13
R2Astandard vs. R2AEDEN	193.6	123.4	70.2	33.48	5	5	2.965	13
R2Astandard vs. PondwaterEDEN	193.6	172	21.6	44.3	5	2	0.6896	13
R2AEDEN vs. PondwaterEDEN	123.4	172	-48.6	44.3	5	2	1.552	13

## Sheet: Fig 3B Unique ASVs
AcclimatisedEDEN	R2Astandard	R2AEDEN	PondwaterEDEN
103	35	47	14
83	32	12	14
109	24	15
91	55	42
107	36	11
ANOVA summary
F	35.18
P value	<0.0001
P value summary	****
Significant diff. among means (P < 0.05)?	Yes
R squared	0.8903
Brown-Forsythe test
F (DFn, DFd)	0.8030 (3, 13)
P value	0.5142
P value summary	ns
Are SDs significantly different (P < 0.05)?	No
Bartlett's test
Bartlett's statistic (corrected)
P value
P value summary
Are SDs significantly different (P < 0.05)?
ANOVA table	SS	DF	MS	F (DFn, DFd)	P value
Treatment (between columns)	18329	3	6110	F (3, 13) = 35.18	P<0.0001
Residual (within columns)	2258	13	173.7
Total	20586	16
Data summary
Number of treatments (columns)	4
Number of values (total)	17
Multiple comparisons
Number of families	1
Number of comparisons per family	6
Alpha	0.05
Tukey's multiple comparisons test	Mean Diff.	95.00% CI of diff.	Below threshold?	Summary	Adjusted P Value
AcclimatisedEDEN vs. R2Astandard	62.2	37.74 to 86.66	Yes	****	<0.0001	A-B
AcclimatisedEDEN vs. R2AEDEN	73.2	48.74 to 97.66	Yes	****	<0.0001	A-C
AcclimatisedEDEN vs. PondwaterEDEN	84.6	52.24 to 117.0	Yes	****	<0.0001	A-D
R2Astandard vs. R2AEDEN	11	-13.46 to 35.46	No	ns	0.5673	B-C
R2Astandard vs. PondwaterEDEN	22.4	-9.961 to 54.76	No	ns	0.2264	B-D
R2AEDEN vs. PondwaterEDEN	11.4	-20.96 to 43.76	No	ns	0.7333	C-D
Test details	Mean 1	Mean 2	Mean Diff.	SE of diff.	n1	n2	q	DF
AcclimatisedEDEN vs. R2Astandard	98.6	36.4	62.2	8.335	5	5	10.55	13
AcclimatisedEDEN vs. R2AEDEN	98.6	25.4	73.2	8.335	5	5	12.42	13
AcclimatisedEDEN vs. PondwaterEDEN	98.6	14	84.6	11.03	5	2	10.85	13
R2Astandard vs. R2AEDEN	36.4	25.4	11	8.335	5	5	1.866	13
R2Astandard vs. PondwaterEDEN	36.4	14	22.4	11.03	5	2	2.873	13
R2AEDEN vs. PondwaterEDEN	25.4	14	11.4	11.03	5	2	1.462	13

## Sheet: Fig 3C Unique ASV percent
AcclimatisedEDEN	R2Astandard	R2AEDEN	PondwaterEDEN
34.68	16.2	29.56	7.87
31.8	24.62	12.9	8.43
29.3	19.05	12.5
25.42	18.09	26.75
28.46	18.75	12.5
ANOVA summary
F	8.691
P value	0.002
P value summary	**
Significant diff. among means (P < 0.05)?	Yes
R squared	0.6673
Brown-Forsythe test
F (DFn, DFd)	1.026 (3, 13)
P value	0.4131
P value summary	ns
Are SDs significantly different (P < 0.05)?	No
Bartlett's test
Bartlett's statistic (corrected)
P value
P value summary
Are SDs significantly different (P < 0.05)?
ANOVA table	SS	DF	MS	F (DFn, DFd)	P value
Treatment (between columns)	766.2	3	255.4	F (3, 13) = 8.691	P=0.0020
Residual (within columns)	382	13	29.39
Total	1148	16
Data summary
Number of treatments (columns)	4
Number of values (total)	17
Multiple comparisons
Number of families	1
Number of comparisons per family	6
Alpha	0.05
Tukey's multiple comparisons test	Mean Diff.	95.00% CI of diff.	Below threshold?	Summary	Adjusted P Value
AcclimatisedEDEN vs. R2Astandard	10.59	0.5272 to 20.65	Yes	*	0.038	A-B
AcclimatisedEDEN vs. R2AEDEN	11.09	1.027 to 21.15	Yes	*	0.0292	A-C
AcclimatisedEDEN vs. PondwaterEDEN	21.78	8.470 to 35.09	Yes	**	0.0017	A-D
R2Astandard vs. R2AEDEN	0.5	-9.563 to 10.56	No	ns	0.9988	B-C
R2Astandard vs. PondwaterEDEN	11.19	-2.120 to 24.50	No	ns	0.1126	B-D
R2AEDEN vs. PondwaterEDEN	10.69	-2.620 to 24.00	No	ns	0.1353	C-D
Test details	Mean 1	Mean 2	Mean Diff.	SE of diff.	n1	n2	q	DF
AcclimatisedEDEN vs. R2Astandard	29.93	19.34	10.59	3.428	5	5	4.368	13
AcclimatisedEDEN vs. R2AEDEN	29.93	18.84	11.09	3.428	5	5	4.575	13
AcclimatisedEDEN vs. PondwaterEDEN	29.93	8.15	21.78	4.535	5	2	6.792	13
R2Astandard vs. R2AEDEN	19.34	18.84	0.5	3.428	5	5	0.2062	13
R2Astandard vs. PondwaterEDEN	19.34	8.15	11.19	4.535	5	2	3.49	13
R2AEDEN vs. PondwaterEDEN	18.84	8.15	10.69	4.535	5	2	3.334	13

## Sheet: Fig 4B Uncultivated ASVs
AcclimatisedEDEN	R2Astandard	R2AEDEN	PondwaterEDEN
36	7	14	12
28	4	2	12
38	3	3
41	12	9
38	10	4
ANOVA summary
F	49.28
P value	<0.0001
P value summary	****
Significant diff. among means (P < 0.05)?	Yes
R squared	0.9192
Brown-Forsythe test
F (DFn, DFd)	0.5673 (3, 13)
P value	0.6462
P value summary	ns
Are SDs significantly different (P < 0.05)?	No
Bartlett's test
Bartlett's statistic (corrected)
P value
P value summary
Are SDs significantly different (P < 0.05)?
ANOVA table	SS	DF	MS	F (DFn, DFd)	P value
Treatment (between columns)	2920	3	973.4	F (3, 13) = 49.28	P<0.0001
Residual (within columns)	256.8	13	19.75
Total	3177	16
Data summary
Number of treatments (columns)	4
Number of values (total)	17
Number of families	1
Number of comparisons per family	6
Alpha	0.05
Tukey's multiple comparisons test	Mean Diff.	95.00% CI of diff.	Below threshold?	Summary	Adjusted P Value
AcclimatisedEDEN vs. R2Astandard	29.00	20.75 to 37.25	Yes	****	<0.0001	A-B
AcclimatisedEDEN vs. R2AEDEN	29.8	21.55 to 38.05	Yes	****	<0.0001	A-C
AcclimatisedEDEN vs. PondwaterEDEN	24.2	13.29 to 35.11	Yes	***	0.0001	A-D
R2Astandard vs. R2AEDEN	0.8	-7.450 to 9.050	No	ns	0.9916	B-C
R2Astandard vs. PondwaterEDEN	-4.8	-15.71 to 6.114	No	ns	0.5842	B-D
R2AEDEN vs. PondwaterEDEN	-5.6	-16.51 to 5.314	No	ns	0.4618	C-D
Test details	Mean 1	Mean 2	Mean Diff.	SE of diff.	n1	n2	q	DF
AcclimatisedEDEN vs. R2Astandard	36.20	7.200	29.00	2.811	5	5	14.59	13
AcclimatisedEDEN vs. R2AEDEN	36.2	6.4	29.8	2.811	5	5	14.99	13
AcclimatisedEDEN vs. PondwaterEDEN	36.2	12	24.2	3.719	5	2	9.204	13
R2Astandard vs. R2AEDEN	7.2	6.4	0.8	2.811	5	5	0.4025	13
R2Astandard vs. PondwaterEDEN	7.2	12	-4.8	3.719	5	2	1.825	13
R2AEDEN vs. PondwaterEDEN	6.4	12	-5.6	3.719	5	2	2.13	13

## Sheet: Fig 4C Uncult ASVs percent
AcclimatisedEDEN	R2Astandard	R2AEDEN	PondwaterEDEN
12.12	3.24	8.81	6.74
10.73	3.08	2.15	7.23
10.22	2.38	2.5
11.45	3.95	5.73
10.11	5.21	4.55
10.926	3.572	4.748	6.985		0.851898	1.07227	2.70677	0.346482
ANOVA summary
F	18.38
P value	<0.0001
P value summary	****
Significant diff. among means (P < 0.05)?	Yes
R squared	0.8092
Brown-Forsythe test
F (DFn, DFd)	2.232 (3, 13)
P value	0.1331
P value summary	ns
Are SDs significantly different (P < 0.05)?	No
Bartlett's test
Bartlett's statistic (corrected)
P value
P value summary
Are SDs significantly different (P < 0.05)?
ANOVA table	SS	DF	MS	F (DFn, DFd)	P value
Treatment (between columns)	156.6	3	52.21	F (3, 13) = 18.38	P<0.0001
Residual (within columns)	36.93	13	2.841
Total	193.6	16
Data summary
Number of treatments (columns)	4
Number of values (total)	17
Multiple comparisons
Number of families	1
Number of comparisons per family	6
Alpha	0.05
Tukey's multiple comparisons test	Mean Diff.	95.00% CI of diff.	Below threshold?	Summary	Adjusted P Value
AcclimatisedEDEN vs. R2Astandard	7.354	4.225 to 10.48	Yes	****	<0.0001	A-B
AcclimatisedEDEN vs. R2AEDEN	6.178	3.049 to 9.307	Yes	***	0.0003	A-C
AcclimatisedEDEN vs. PondwaterEDEN	3.941	-0.1979 to 8.080	No	ns	0.0641	A-D
R2Astandard vs. R2AEDEN	-1.176	-4.305 to 1.953	No	ns	0.6939	B-C
R2Astandard vs. PondwaterEDEN	-3.413	-7.552 to 0.7259	No	ns	0.1219	B-D
R2AEDEN vs. PondwaterEDEN	-2.237	-6.376 to 1.902	No	ns	0.419	C-D
Test details	Mean 1	Mean 2	Mean Diff.	SE of diff.	n1	n2	q	DF
AcclimatisedEDEN vs. R2Astandard	10.93	3.572	7.354	1.066	5	5	9.757	13
AcclimatisedEDEN vs. R2AEDEN	10.93	4.748	6.178	1.066	5	5	8.196	13
AcclimatisedEDEN vs. PondwaterEDEN	10.93	6.985	3.941	1.41	5	2	3.952	13
R2Astandard vs. R2AEDEN	3.572	4.748	-1.176	1.066	5	5	1.56	13
R2Astandard vs. PondwaterEDEN	3.572	6.985	-3.413	1.41	5	2	3.423	13
R2AEDEN vs. PondwaterEDEN	4.748	6.985	-2.237	1.41	5	2	2.243	13
Compact letter display
AcclimatisedEDEN	A
PondwaterEDEN	A B
R2AEDEN	B
R2Astandard	B

## Sheet: Fig 5A SSV counts
AcclimatisedEDEN	R2Astandard	R2AEDEN	PondwaterEDEN
59	19	9	7
36	12	12	14
54	20	16	20
ANOVA summary
F	17.23
P value	0.0007
P value summary	***
Significant diff. among means (P < 0.05)?	Yes
R squared	0.866
Brown-Forsythe test
F (DFn, DFd)	0.5987 (3, 8)
P value	0.6336
P value summary	ns
Are SDs significantly different (P < 0.05)?	No
Bartlett's test
Bartlett's statistic (corrected)
P value
P value summary
Are SDs significantly different (P < 0.05)?
ANOVA table	SS	DF	MS	F (DFn, DFd)	P value
Treatment (between columns)	2844	3	947.9	F (3, 8) = 17.23	P=0.0007
Residual (within columns)	440	8	55
Total	3284	11
Data summary
Number of treatments (columns)	4
Number of values (total)	12
Multiple comparisons
Number of families	1
Number of comparisons per family	6
Alpha	0.05
Tukey's multiple comparisons test	Mean Diff.	95.00% CI of diff.	Below threshold?	Summary	Adjusted P Value
AcclimatisedEDEN vs. R2Astandard	32.67	13.28 to 52.06	Yes	**	0.0029	A-B
AcclimatisedEDEN vs. R2AEDEN	37.33	17.94 to 56.72	Yes	**	0.0012	A-C
AcclimatisedEDEN vs. PondwaterEDEN	36	16.61 to 55.39	Yes	**	0.0015	A-D
R2Astandard vs. R2AEDEN	4.667	-14.72 to 24.06	No	ns	0.8655	B-C
R2Astandard vs. PondwaterEDEN	3.333	-16.06 to 22.72	No	ns	0.9438	B-D
R2AEDEN vs. PondwaterEDEN	-1.333	-20.72 to 18.06	No	ns	0.9959	C-D
Test details	Mean 1	Mean 2	Mean Diff.	SE of diff.	n1	n2	q	DF
AcclimatisedEDEN vs. R2Astandard	49.67	17	32.67	6.055	3	3	7.629	8
AcclimatisedEDEN vs. R2AEDEN	49.67	12.33	37.33	6.055	3	3	8.719	8
AcclimatisedEDEN vs. PondwaterEDEN	49.67	13.67	36	6.055	3	3	8.408	8
R2Astandard vs. R2AEDEN	17	12.33	4.667	6.055	3	3	1.09	8
R2Astandard vs. PondwaterEDEN	17	13.67	3.333	6.055	3	3	0.7785	8
R2AEDEN vs. PondwaterEDEN	12.33	13.67	-1.333	6.055	3	3	0.3114	8

## Sheet: Fig 6B Uncult SSVs
AcclimatisedEDEN	R2Astandard	R2AEDEN	PondwaterEDEN
23	3	3	2
15	2	2	8
28	2	2	8
ANOVA summary
F	18.98
P value	0.0005
P value summary	***
Significant diff. among means (P < 0.05)?	Yes
R squared	0.8768
Brown-Forsythe test
F (DFn, DFd)	1.483 (3, 8)
P value	0.291
P value summary	ns
Are SDs significantly different (P < 0.05)?	No
Bartlett's test
Bartlett's statistic (corrected)
P value
P value summary
Are SDs significantly different (P < 0.05)?
ANOVA table	SS	DF	MS	F (DFn, DFd)	P value
Treatment (between columns)	792.3	3	264.1	F (3, 8) = 18.98	P=0.0005
Residual (within columns)	111.3	8	13.92
Total	903.7	11
Data summary
Number of treatments (columns)	4
Number of values (total)	12
Multiple comparisons
Number of families	1
Number of comparisons per family	6
Alpha	0.05
Tukey's multiple comparisons test	Mean Diff.	95.00% CI of diff.	Below threshold?	Summary	Adjusted P Value
AcclimatisedEDEN vs. R2Astandard	19.67	9.912 to 29.42	Yes	***	0.0009	A-B
AcclimatisedEDEN vs. R2AEDEN	19.67	9.912 to 29.42	Yes	***	0.0009	A-C
AcclimatisedEDEN vs. PondwaterEDEN	16	6.246 to 25.75	Yes	**	0.0034	A-D
R2Astandard vs. R2AEDEN	0	-9.754 to 9.754	No	ns	>0.9999	B-C
R2Astandard vs. PondwaterEDEN	-3.667	-13.42 to 6.088	No	ns	0.6415	B-D
R2AEDEN vs. PondwaterEDEN	-3.667	-13.42 to 6.088	No	ns	0.6415	C-D
Test details	Mean 1	Mean 2	Mean Diff.	SE of diff.	n1	n2	q	DF
AcclimatisedEDEN vs. R2Astandard	22	2.333	19.67	3.046	3	3	9.131	8
AcclimatisedEDEN vs. R2AEDEN	22	2.333	19.67	3.046	3	3	9.131	8
AcclimatisedEDEN vs. PondwaterEDEN	22	6	16	3.046	3	3	7.429	8
R2Astandard vs. R2AEDEN	2.333	2.333	0	3.046	3	3	0	8
R2Astandard vs. PondwaterEDEN	2.333	6	-3.667	3.046	3	3	1.702	8
R2AEDEN vs. PondwaterEDEN	2.333	6	-3.667	3.046	3	3	1.702	8

[truncated: 14 more sheets: Fig 6C Uncult SSV percent, Fig 6D 16S rDNA LCA ident, Fig 7A Microcolonies, Fig 8B Antimicrobial, Fig 8B BS EP, Fig 8B ESBL EP, Fig 8B VRE EP, Fig 8B MRSA EP, Fig 8B MSSA EP, Fig 8B PP EP, Fig S2B PLA biocompat, FigS5 Monocult PCR rate, Fig S6A Unique SSVs, Fig S6B Unique SSV percent]
